# Supplementary material for: Centripetal Acceleration Reaction: An Effective and Robust Mechanism for Flapping Flight in Insects
Source: PLoS One. 2015 Aug 7;10(8):e0132093. doi: 10.1371/journal.pone.0132093 (PMC4529139; doi:10.1371/journal.pone.0132093)
Supplement: S1 Dataset — (ZIP) [file pone.0132093.s001.zip]

Archive with 4 entries (4 files):
- fig(1e).txt
- fig(1f).txt
- Fig(4e).txt
- Fig(4f).txt
