# Supplementary material for: Centripetal Acceleration Reaction: An Effective and Robust Mechanism for Flapping Flight in Insects
Source: PLoS One. 2015 Aug 7;10(8):e0132093. doi: 10.1371/journal.pone.0132093 (PMC4529139; doi:10.1371/journal.pone.0132093)
Supplement: S1 Dataset — (ZIP) [file pone.0132093.s001.zip › fig(1e).txt]

VARIABLES = "NTIME""PHI""THETA""ALPHA"
 1.001432657E+000 -4.196371841E+001 1.997617149E+001 1.683141899E+001
 1.002865314E+000 -4.215262222E+001 2.014848518E+001 1.644464111E+001
 1.004297972E+000 -4.233205414E+001 2.031304741E+001 1.605326462E+001
 1.005730629E+000 -4.250212097E+001 2.047006416E+001 1.565724564E+001
 1.007163286E+000 -4.266296005E+001 2.061976624E+001 1.525653172E+001
 1.008595943E+000 -4.281471252E+001 2.076240730E+001 1.485107136E+001
 1.010028601E+000 -4.295754242E+001 2.089826012E+001 1.444081116E+001
 1.011461377E+000 -4.309162903E+001 2.102760506E+001 1.402569389E+001
 1.012894034E+000 -4.321717072E+001 2.115074539E+001 1.360566044E+001
 1.014326692E+000 -4.333436584E+001 2.126798630E+001 1.318065166E+001
 1.015759349E+000 -4.344343567E+001 2.137965202E+001 1.275060463E+001
 1.017192006E+000 -4.354460144E+001 2.148606491E+001 1.231545925E+001
 1.018624663E+000 -4.363808823E+001 2.158755302E+001 1.187515068E+001
 1.020057321E+000 -4.372413254E+001 2.168445206E+001 1.142961502E+001
 1.021489978E+000 -4.380297470E+001 2.177708626E+001 1.097878551E+001
 1.022922635E+000 -4.387485123E+001 2.186578751E+001 1.052259922E+001
 1.024355292E+000 -4.393999481E+001 2.195087051E+001 1.006099224E+001
 1.025787950E+000 -4.399864578E+001 2.203265572E+001 9.593898773E+000
 1.027220607E+000 -4.405102921E+001 2.211144066E+001 9.121256828E+000
 1.028653264E+000 -4.409736633E+001 2.218752098E+001 8.643001556E+000
 1.030085921E+000 -4.413788605E+001 2.226117516E+001 8.159073830E+000
 1.031518579E+000 -4.417279053E+001 2.233265877E+001 7.669415474E+000
 1.032951236E+000 -4.420227432E+001 2.240222168E+001 7.173966408E+000
 1.034384012E+000 -4.422652435E+001 2.247008514E+001 6.672673702E+000
 1.035816669E+000 -4.424571609E+001 2.253645515E+001 6.165484428E+000
 1.037249327E+000 -4.426001358E+001 2.260151672E+001 5.652349949E+000
 1.038681984E+000 -4.426956558E+001 2.266542435E+001 5.133224487E+000
 1.040114641E+000 -4.427449417E+001 2.272831726E+001 4.608065605E+000
 1.041547298E+000 -4.427492523E+001 2.279030609E+001 4.076834679E+000
 1.042979956E+000 -4.427095413E+001 2.285147667E+001 3.539499521E+000
 1.044412613E+000 -4.426266479E+001 2.291189003E+001 2.996029615E+000
 1.045845270E+000 -4.425012970E+001 2.297157860E+001 2.446401596E+000
 1.047277927E+000 -4.423339081E+001 2.303055573E+001 1.890596151E+000
 1.048710585E+000 -4.421249008E+001 2.308880424E+001 1.328600645E+000
 1.050143242E+000 -4.418744659E+001 2.314628029E+001 7.604073286E-001
 1.051575899E+000 -4.415826416E+001 2.320291710E+001 1.860153228E-001
 1.053008556E+000 -4.412492371E+001 2.325862885E+001 -3.945700228E-001
 1.054441214E+000 -4.408740997E+001 2.331329918E+001 -9.813365936E-001
 1.055873871E+000 -4.404567337E+001 2.336679459E+001 -1.574265122E+000
 1.057306528E+000 -4.399966431E+001 2.341895866E+001 -2.173329353E+000
 1.058739305E+000 -4.394932175E+001 2.346961784E+001 -2.778494835E+000
 1.060171962E+000 -4.389456558E+001 2.351857758E+001 -3.389720440E+000
 1.061604619E+000 -4.383531189E+001 2.356562996E+001 -4.006956100E+000
 1.063037276E+000 -4.377146912E+001 2.361054802E+001 -4.630143642E+000
 1.064469934E+000 -4.370293427E+001 2.365309906E+001 -5.259217739E+000
 1.065902591E+000 -4.362960052E+001 2.369303131E+001 -5.894103050E+000
 1.067335248E+000 -4.355136108E+001 2.373009109E+001 -6.534716129E+000
 1.068767905E+000 -4.346810150E+001 2.376401138E+001 -7.180964470E+000
 1.070200562E+000 -4.337970734E+001 2.379452133E+001 -7.832747459E+000
 1.071633220E+000 -4.328605652E+001 2.382135391E+001 -8.489953995E+000
 1.073065877E+000 -4.318703842E+001 2.384422874E+001 -9.152465820E+000
 1.074498534E+000 -4.308255005E+001 2.386287880E+001 -9.820152283E+000
 1.075931191E+000 -4.297247314E+001 2.387703514E+001 -1.049287701E+001
 1.077363849E+000 -4.285671234E+001 2.388642883E+001 -1.117049313E+001
 1.078796506E+000 -4.273517227E+001 2.389080238E+001 -1.185284328E+001
 1.080229282E+000 -4.260776520E+001 2.388991165E+001 -1.253976154E+001
 1.081661940E+000 -4.247441101E+001 2.388351440E+001 -1.323107147E+001
 1.083094597E+000 -4.233505249E+001 2.387138748E+001 -1.392659092E+001
 1.084527254E+000 -4.218962097E+001 2.385331917E+001 -1.462612629E+001
 1.085959911E+000 -4.203808212E+001 2.382910919E+001 -1.532947159E+001
 1.087392569E+000 -4.188040543E+001 2.379858398E+001 -1.603642082E+001
 1.088825226E+000 -4.171657181E+001 2.376157570E+001 -1.674674606E+001
 1.090257883E+000 -4.154657745E+001 2.371794891E+001 -1.746022415E+001
 1.091690540E+000 -4.137044144E+001 2.366757584E+001 -1.817661476E+001
 1.093123198E+000 -4.118819046E+001 2.361036110E+001 -1.889567375E+001
 1.094555855E+000 -4.099986267E+001 2.354622078E+001 -1.961714363E+001
 1.095988512E+000 -4.080552673E+001 2.347510147E+001 -2.034076500E+001
 1.097421169E+000 -4.060525513E+001 2.339696884E+001 -2.106626320E+001
 1.098853827E+000 -4.039913940E+001 2.331181335E+001 -2.179336548E+001
 1.100286484E+000 -4.018727875E+001 2.321964455E+001 -2.252178764E+001
 1.101719141E+000 -3.996981049E+001 2.312049866E+001 -2.325123405E+001
 1.103151917E+000 -3.974685669E+001 2.301443481E+001 -2.398141098E+001
 1.104584575E+000 -3.951858139E+001 2.290153313E+001 -2.471200943E+001
 1.106017232E+000 -3.928513718E+001 2.278189850E+001 -2.544272232E+001
 1.107449889E+000 -3.904671097E+001 2.265564919E+001 -2.617323303E+001
 1.108882546E+000 -3.880348206E+001 2.252293205E+001 -2.690322304E+001
 1.110315204E+000 -3.855565643E+001 2.238391113E+001 -2.763236046E+001
 1.111747861E+000 -3.830344009E+001 2.223876953E+001 -2.836031914E+001
 1.113180518E+000 -3.804705811E+001 2.208770561E+001 -2.908676720E+001
 1.114613175E+000 -3.778673172E+001 2.193093491E+001 -2.981136513E+001
 1.116045833E+000 -3.752269363E+001 2.176868820E+001 -3.053376579E+001
 1.117478490E+000 -3.725517654E+001 2.160121155E+001 -3.125363350E+001
 1.118911147E+000 -3.698442841E+001 2.142875671E+001 -3.197062302E+001
 1.120343804E+000 -3.671069336E+001 2.125159454E+001 -3.268437958E+001
 1.121776462E+000 -3.643421173E+001 2.106999779E+001 -3.339456558E+001
 1.123209119E+000 -3.615523148E+001 2.088425064E+001 -3.410081482E+001
 1.124641895E+000 -3.587399292E+001 2.069464111E+001 -3.480279160E+001
 1.126074553E+000 -3.559074402E+001 2.050146294E+001 -3.550014114E+001
 1.127507210E+000 -3.530571365E+001 2.030501175E+001 -3.619250870E+001
 1.128939867E+000 -3.501913452E+001 2.010558128E+001 -3.687955475E+001
 1.130372524E+000 -3.473123169E+001 1.990346909E+001 -3.756092834E+001
 1.131805182E+000 -3.444222260E+001 1.969896698E+001 -3.823628235E+001
 1.133237839E+000 -3.415231705E+001 1.949236679E+001 -3.890528107E+001
 1.134670496E+000 -3.386170959E+001 1.928394890E+001 -3.956757736E+001
 1.136103153E+000 -3.357058716E+001 1.907399940E+001 -4.022283554E+001
 1.137535810E+000 -3.327913284E+001 1.886278343E+001 -4.087073135E+001
 1.138968468E+000 -3.298750305E+001 1.865056229E+001 -4.151093674E+001
 1.140401125E+000 -3.269585037E+001 1.843758965E+001 -4.214311600E+001
 1.141833782E+000 -3.240431213E+001 1.822410774E+001 -4.276697159E+001
 1.143266439E+000 -3.211301041E+001 1.801034355E+001 -4.338217163E+001
 1.144699097E+000 -3.182205009E+001 1.779651642E+001 -4.398842621E+001
 1.146131754E+000 -3.153152657E+001 1.758282471E+001 -4.458543396E+001
 1.147564411E+000 -3.124152184E+001 1.736945915E+001 -4.517289352E+001
 1.148997068E+000 -3.095208740E+001 1.715659904E+001 -4.575053406E+001
 1.150429845E+000 -3.066328430E+001 1.694440079E+001 -4.631806946E+001
 1.151862502E+000 -3.037513542E+001 1.673300934E+001 -4.687524033E+001
 1.153295159E+000 -3.008765984E+001 1.652255630E+001 -4.742177963E+001
 1.154727817E+000 -2.980085945E+001 1.631315804E+001 -4.795744705E+001
 1.156160474E+000 -2.951473236E+001 1.610491753E+001 -4.848199081E+001
 1.157593131E+000 -2.922924423E+001 1.589791393E+001 -4.899518585E+001
 1.159025788E+000 -2.894436455E+001 1.569222450E+001 -4.949681091E+001
 1.160458446E+000 -2.866003799E+001 1.548790646E+001 -4.998665237E+001
 1.161891103E+000 -2.837620926E+001 1.528500366E+001 -5.046450806E+001
 1.163323760E+000 -2.809280586E+001 1.508354855E+001 -5.093019867E+001
 1.164756417E+000 -2.780974388E+001 1.488356113E+001 -5.138352966E+001
 1.166189075E+000 -2.752693558E+001 1.468505001E+001 -5.182435226E+001
 1.167621732E+000 -2.724428558E+001 1.448801327E+001 -5.225249100E+001
 1.169054508E+000 -2.696168709E+001 1.429243851E+001 -5.266781616E+001
 1.170487165E+000 -2.667902946E+001 1.409830666E+001 -5.307019043E+001
 1.171919823E+000 -2.639620018E+001 1.390559101E+001 -5.345949554E+001
 1.173352480E+000 -2.611308098E+001 1.371425629E+001 -5.383561707E+001
 1.174785137E+000 -2.582954788E+001 1.352426338E+001 -5.419845963E+001
 1.176217794E+000 -2.554548264E+001 1.333556557E+001 -5.454794693E+001
 1.177650452E+000 -2.526076126E+001 1.314811516E+001 -5.488399506E+001
 1.179083109E+000 -2.497526360E+001 1.296186066E+001 -5.520655441E+001
 1.180515766E+000 -2.468886757E+001 1.277675056E+001 -5.551556778E+001
 1.181948423E+000 -2.440145874E+001 1.259273052E+001 -5.581101227E+001
 1.183381081E+000 -2.411292076E+001 1.240974522E+001 -5.609285355E+001
 1.184813738E+000 -2.382314873E+001 1.222774410E+001 -5.636108398E+001
 1.186246395E+000 -2.353203583E+001 1.204667759E+001 -5.661570740E+001
 1.187679052E+000 -2.323948669E+001 1.186649609E+001 -5.685673523E+001
 1.189111710E+000 -2.294540977E+001 1.168715477E+001 -5.708419418E+001
 1.190544367E+000 -2.264972305E+001 1.150861454E+001 -5.729811478E+001
 1.191977024E+000 -2.235235214E+001 1.133084011E+001 -5.749855423E+001
 1.193409681E+000 -2.205323029E+001 1.115379906E+001 -5.768556595E+001
 1.194842339E+000 -2.175230408E+001 1.097746849E+001 -5.785922241E+001
 1.196275115E+000 -2.144952011E+001 1.080182934E+001 -5.801960754E+001
 1.197707772E+000 -2.114484024E+001 1.062686634E+001 -5.816682053E+001
 1.199140429E+000 -2.083823967E+001 1.045257759E+001 -5.830095291E+001
 1.200573087E+000 -2.052969551E+001 1.027896118E+001 -5.842212677E+001
 1.202005744E+000 -2.021920013E+001 1.010602379E+001 -5.853046036E+001
 1.203438401E+000 -1.990675354E+001 9.933779716E+000 -5.862608719E+001
 1.204871058E+000 -1.959236526E+001 9.762249947E+000 -5.870915222E+001
 1.206303716E+000 -1.927605438E+001 9.591459274E+000 -5.877981567E+001
 1.207736373E+000 -1.895784569E+001 9.421441078E+000 -5.883822632E+001
 1.209169030E+000 -1.863777733E+001 9.252232552E+000 -5.888455582E+001
 1.210601687E+000 -1.831589508E+001 9.083877563E+000 -5.891899490E+001
 1.212034345E+000 -1.799224472E+001 8.916422844E+000 -5.894171143E+001
 1.213467002E+000 -1.766688919E+001 8.749921799E+000 -5.895290756E+001
 1.214899659E+000 -1.733988762E+001 8.584428787E+000 -5.895277786E+001
 1.216332436E+000 -1.701131439E+001 8.420004845E+000 -5.894153595E+001
 1.217765093E+000 -1.668124390E+001 8.256708145E+000 -5.891938400E+001
 1.219197750E+000 -1.634975052E+001 8.094604492E+000 -5.888655090E+001
 1.220630407E+000 -1.601691818E+001 7.933757305E+000 -5.884325409E+001
 1.222063065E+000 -1.568283176E+001 7.774231434E+000 -5.878972626E+001
 1.223495722E+000 -1.534757805E+001 7.616089344E+000 -5.872619247E+001
 1.224928379E+000 -1.501124477E+001 7.459396362E+000 -5.865289688E+001
 1.226361036E+000 -1.467391682E+001 7.304213047E+000 -5.857008743E+001
 1.227793694E+000 -1.433568382E+001 7.150597095E+000 -5.847799683E+001
 1.229226351E+000 -1.399663162E+001 6.998605728E+000 -5.837687683E+001
 1.230659008E+000 -1.365684414E+001 6.848290920E+000 -5.826697159E+001
 1.232091665E+000 -1.331640053E+001 6.699700356E+000 -5.814854050E+001
 1.233524323E+000 -1.297538090E+001 6.552877426E+000 -5.802184296E+001
 1.234956980E+000 -1.263385868E+001 6.407859325E+000 -5.788711548E+001
 1.236389637E+000 -1.229190540E+001 6.264677525E+000 -5.774463272E+001
 1.237822294E+000 -1.194958401E+001 6.123358727E+000 -5.759464264E+001
 1.239255071E+000 -1.160695457E+001 5.983920574E+000 -5.743739700E+001
 1.240687728E+000 -1.126407242E+001 5.846375942E+000 -5.727315521E+001
 1.242120385E+000 -1.092098331E+001 5.710729599E+000 -5.710217667E+001
 1.243553042E+000 -1.057773018E+001 5.576979637E+000 -5.692471313E+001
 1.244985700E+000 -1.023434830E+001 5.445116520E+000 -5.674101639E+001
 1.246418357E+000 -9.890867233E+000 5.315123558E+000 -5.655133820E+001
 1.247851014E+000 -9.547306061E+000 5.186976433E+000 -5.635592651E+001
 1.249283671E+000 -9.203682899E+000 5.060644627E+000 -5.615502930E+001
 1.250716329E+000 -8.860005379E+000 4.936089993E+000 -5.594889069E+001
 1.252148986E+000 -8.516276360E+000 4.813267708E+000 -5.573774719E+001
 1.253581643E+000 -8.172491074E+000 4.692127228E+000 -5.552184296E+001
 1.255014300E+000 -7.828641415E+000 4.572612286E+000 -5.530140686E+001
 1.256446958E+000 -7.484711647E+000 4.454659939E+000 -5.507666397E+001
 1.257879615E+000 -7.140681744E+000 4.338203907E+000 -5.484785080E+001
 1.259312272E+000 -6.796525955E+000 4.223172188E+000 -5.461518478E+001
 1.260745049E+000 -6.452215195E+000 4.109489918E+000 -5.437887573E+001
 1.262177706E+000 -6.107716084E+000 3.997078896E+000 -5.413914108E+001
 1.263610363E+000 -5.762992859E+000 3.885858059E+000 -5.389619064E+001
 1.265043020E+000 -5.418006420E+000 3.775745630E+000 -5.365021896E+001
 1.266475677E+000 -5.072715759E+000 3.666657209E+000 -5.340142441E+001
 1.267908335E+000 -4.727079391E+000 3.558510065E+000 -5.314999771E+001
 1.269340992E+000 -4.381053448E+000 3.451220274E+000 -5.289612579E+001
 1.270773649E+000 -4.034595490E+000 3.344706297E+000 -5.263998795E+001
 1.272206306E+000 -3.687663078E+000 3.238887548E+000 -5.238175201E+001
 1.273638964E+000 -3.340216160E+000 3.133687019E+000 -5.212158966E+001
 1.275071621E+000 -2.992214441E+000 3.029030561E+000 -5.185966110E+001
 1.276504278E+000 -2.643622637E+000 2.924847841E+000 -5.159611893E+001
 1.277936935E+000 -2.294406652E+000 2.821074486E+000 -5.133111954E+001
 1.279369593E+000 -1.944537401E+000 2.717649698E+000 -5.106479645E+001
 1.280802250E+000 -1.593989372E+000 2.614520073E+000 -5.079728317E+001
 1.282234907E+000 -1.242742300E+000 2.511637211E+000 -5.052872467E+001
 1.283667564E+000 -8.907809854E-001 2.408961296E+000 -5.025923157E+001
 1.285100222E+000 -5.380958319E-001 2.306458235E+000 -4.998892975E+001
 1.286532998E+000 -1.846835166E-001 2.204102039E+000 -4.971792221E+001
 1.287965655E+000 1.694531441E-001 2.101875305E+000 -4.944632339E+001
 1.289398313E+000 5.243045092E-001 1.999767303E+000 -4.917422867E+001
 1.290830970E+000 8.798543215E-001 1.897777200E+000 -4.890172577E+001
 1.292263627E+000 1.236079335E+000 1.795911193E+000 -4.862891388E+001
 1.293696284E+000 1.592948914E+000 1.694184184E+000 -4.835586548E+001
 1.295128942E+000 1.950425863E+000 1.592619300E+000 -4.808266068E+001
 1.296561599E+000 2.308465719E+000 1.491248012E+000 -4.780937195E+001
 1.297994256E+000 2.667017221E+000 1.390109181E+000 -4.753605652E+001
 1.299426913E+000 3.026022434E+000 1.289249420E+000 -4.726278305E+001
 1.300859571E+000 3.385417223E+000 1.188722372E+000 -4.698960114E+001
 1.302292228E+000 3.745130062E+000 1.088588595E+000 -4.671656036E+001
 1.303724885E+000 4.105085850E+000 9.889147878E-001 -4.644371033E+001
 1.305157661E+000 4.465201378E+000 8.897733688E-001 -4.617108917E+001
 1.306590319E+000 4.825390816E+000 7.912419438E-001 -4.589872742E+001
 1.308022976E+000 5.185562611E+000 6.934024096E-001 -4.562665939E+001
 1.309455633E+000 5.545620918E+000 5.963404775E-001 -4.535491943E+001
 1.310888290E+000 5.905467987E+000 5.001448393E-001 -4.508351898E+001
 1.312320948E+000 6.265001774E+000 4.049064517E-001 -4.481248474E+001
 1.313753605E+000 6.624119282E+000 3.107177019E-001 -4.454183197E+001
 1.315186262E+000 6.982715607E+000 2.176716626E-001 -4.427157593E+001
 1.316618919E+000 7.340684414E+000 1.258611232E-001 -4.400171661E+001
 1.318051577E+000 7.697921276E+000 3.537792340E-002 -4.373226929E+001
 1.319484234E+000 8.054319382E+000 -5.368796736E-002 -4.346323776E+001
 1.320916891E+000 8.409776688E+000 -1.412492394E-001 -4.319461441E+001
 1.322349548E+000 8.764188766E+000 -2.272220850E-001 -4.292640686E+001
 1.323782206E+000 9.117458344E+000 -3.115269244E-001 -4.265860748E+001
 1.325214863E+000 9.469489098E+000 -3.940891623E-001 -4.239120865E+001
 1.326647520E+000 9.820187569E+000 -4.748400450E-001 -4.212421036E+001
 1.328080177E+000 1.016946697E+001 -5.537169576E-001 -4.185760117E+001
 1.329512835E+000 1.051724434E+001 -6.306647658E-001 -4.159136581E+001
 1.330945611E+000 1.086344433E+001 -7.056354880E-001 -4.132549667E+001
 1.332378149E+000 1.120799255E+001 -7.785896063E-001 -4.105997467E+001
 1.333810806E+000 1.155082798E+001 -8.494959474E-001 -4.079479599E+001
 1.335243583E+000 1.189189053E+001 -9.183326960E-001 -4.052994156E+001
 1.336676240E+000 1.223113060E+001 -9.850867987E-001 -4.026539993E+001
 1.338108897E+000 1.256850529E+001 -1.049755335E+000 -4.000114441E+001
 1.339541554E+000 1.290397835E+001 -1.112344861E+000 -3.973717499E+001
 1.340974212E+000 1.323752308E+001 -1.172871709E+000 -3.947346115E+001
 1.342406869E+000 1.356911945E+001 -1.231362104E+000 -3.921000290E+001
 1.343839526E+000 1.389875412E+001 -1.287852287E+000 -3.894676971E+001
 1.345272183E+000 1.422642612E+001 -1.342388034E+000 -3.868375397E+001
 1.346704841E+000 1.455213833E+001 -1.395024776E+000 -3.842093658E+001
 1.348137498E+000 1.487589931E+001 -1.445826650E+000 -3.815830612E+001
 1.349570274E+000 1.519773102E+001 -1.494867206E+000 -3.789585114E+001
 1.351002932E+000 1.551765728E+001 -1.542228103E+000 -3.763354874E+001
 1.352435589E+000 1.583571339E+001 -1.587998986E+000 -3.737139893E+001
 1.353868246E+000 1.615193367E+001 -1.632276893E+000 -3.710937881E+001
 1.355300903E+000 1.646636772E+001 -1.675165415E+000 -3.684748077E+001
 1.356733561E+000 1.677906227E+001 -1.716774702E+000 -3.658569717E+001
 1.358166218E+000 1.709007645E+001 -1.757219672E+000 -3.632401657E+001
 1.359598875E+000 1.739946365E+001 -1.796620011E+000 -3.606242752E+001
 1.361031532E+000 1.770728874E+001 -1.835099339E+000 -3.580093002E+001
 1.362464190E+000 1.801362038E+001 -1.872784257E+000 -3.553952026E+001
 1.363896847E+000 1.831852341E+001 -1.909803271E+000 -3.527818298E+001
 1.365329504E+000 1.862206841E+001 -1.946286321E+000 -3.501691818E+001
 1.366762161E+000 1.892432594E+001 -1.982363105E+000 -3.475572586E+001
 1.368194818E+000 1.922537041E+001 -2.018163919E+000 -3.449460220E+001
 1.369627476E+000 1.952526855E+001 -2.053816080E+000 -3.423354721E+001
 1.371060133E+000 1.982408905E+001 -2.089446068E+000 -3.397255707E+001
 1.372492790E+000 2.012190247E+001 -2.125176191E+000 -3.371164322E+001
 1.373925447E+000 2.041877365E+001 -2.161125183E+000 -3.345079803E+001
 1.375358105E+000 2.071476173E+001 -2.197406769E+000 -3.319002533E+001
 1.376790762E+000 2.100992584E+001 -2.234128952E+000 -3.292933655E+001
 1.378223419E+000 2.130432129E+001 -2.271394253E+000 -3.266873169E+001
 1.379656196E+000 2.159799385E+001 -2.309297085E+000 -3.240821457E+001
 1.381088853E+000 2.189098740E+001 -2.347924948E+000 -3.214779663E+001
 1.382521510E+000 2.218333817E+001 -2.387356520E+000 -3.188748169E+001
 1.383954167E+000 2.247507858E+001 -2.427662611E+000 -3.162727547E+001
 1.385386825E+000 2.276623154E+001 -2.468904495E+000 -3.136719322E+001
 1.386819482E+000 2.305681419E+001 -2.511133671E+000 -3.110723686E+001
 1.388252139E+000 2.334683418E+001 -2.554392576E+000 -3.084741592E+001
 1.389684796E+000 2.363629341E+001 -2.598712921E+000 -3.058774185E+001
 1.391117454E+000 2.392518616E+001 -2.644116879E+000 -3.032822227E+001
 1.392550111E+000 2.421349907E+001 -2.690615892E+000 -3.006887054E+001
 1.393982768E+000 2.450120926E+001 -2.738211632E+000 -2.980968857E+001
 1.395415545E+000 2.478828621E+001 -2.786895514E+000 -2.955068970E+001
 1.396848202E+000 2.507469368E+001 -2.836649179E+000 -2.929188728E+001
 1.398280859E+000 2.536038589E+001 -2.887444019E+000 -2.903328323E+001
 1.399713516E+000 2.564530945E+001 -2.939242601E+000 -2.877488708E+001
 1.401146173E+000 2.592940521E+001 -2.991998672E+000 -2.851670837E+001
 1.402578831E+000 2.621260834E+001 -3.045657158E+000 -2.825875473E+001
 1.404011488E+000 2.649484253E+001 -3.100154877E+000 -2.800103188E+001
 1.405444145E+000 2.677603149E+001 -3.155421495E+000 -2.774354744E+001
 1.406876802E+000 2.705608940E+001 -3.211379528E+000 -2.748630333E+001
 1.408309460E+000 2.733492851E+001 -3.267945528E+000 -2.722930717E+001
 1.409742117E+000 2.761245537E+001 -3.325030804E+000 -2.697256088E+001
 1.411174774E+000 2.788856888E+001 -3.382542133E+000 -2.671606636E+001
 1.412607431E+000 2.816317368E+001 -3.440381765E+000 -2.645982552E+001
 1.414040089E+000 2.843616104E+001 -3.498449564E+000 -2.620383835E+001
 1.415472746E+000 2.870742798E+001 -3.556642771E+000 -2.594810295E+001
 1.416905403E+000 2.897686958E+001 -3.614857674E+000 -2.569261742E+001
 1.418338060E+000 2.924437714E+001 -3.672988892E+000 -2.543737793E+001
 1.419770718E+000 2.950984192E+001 -3.730933189E+000 -2.518237877E+001
 1.421203375E+000 2.977316284E+001 -3.788587332E+000 -2.492761421E+001
 1.422636032E+000 3.003423309E+001 -3.845849752E+000 -2.467307472E+001
 1.424068689E+000 3.029294777E+001 -3.902622461E+000 -2.441875076E+001
 1.425501466E+000 3.054920959E+001 -3.958810568E+000 -2.416463280E+001
 1.426934123E+000 3.080291939E+001 -4.014323235E+000 -2.391070366E+001
 1.428366780E+000 3.105399132E+001 -4.069075108E+000 -2.365695572E+001
 1.429799438E+000 3.130233383E+001 -4.122985363E+000 -2.340336800E+001
 1.431232095E+000 3.154786110E+001 -4.175981045E+000 -2.314992332E+001
 1.432664752E+000 3.179050446E+001 -4.227994442E+000 -2.289660645E+001
 1.434097409E+000 3.203018188E+001 -4.278965950E+000 -2.264339256E+001
 1.435530066E+000 3.226683807E+001 -4.328842640E+000 -2.239025879E+001
 1.436962843E+000 3.250041199E+001 -4.377580643E+000 -2.213718414E+001
 1.438395381E+000 3.273085403E+001 -4.425143719E+000 -2.188414192E+001
 1.439828038E+000 3.295811844E+001 -4.471504211E+000 -2.163110542E+001
 1.441260695E+000 3.318217087E+001 -4.516642570E+000 -2.137804604E+001
 1.442693472E+000 3.340298080E+001 -4.560549736E+000 -2.112493515E+001
 1.444126129E+000 3.362053299E+001 -4.603222847E+000 -2.087174225E+001
 1.445558786E+000 3.383481216E+001 -4.644669533E+000 -2.061843109E+001
 1.446991444E+000 3.404580688E+001 -4.684905052E+000 -2.036497116E+001
 1.448424101E+000 3.425352859E+001 -4.723952293E+000 -2.011132431E+001
 1.449856758E+000 3.445798492E+001 -4.761844158E+000 -1.985746002E+001
 1.451289415E+000 3.465918732E+001 -4.798619270E+000 -1.960333633E+001
 1.452722073E+000 3.485716629E+001 -4.834325314E+000 -1.934891701E+001
 1.454154730E+000 3.505195236E+001 -4.869013786E+000 -1.909416199E+001
 1.455587387E+000 3.524358368E+001 -4.902745724E+000 -1.883903313E+001
 1.457020044E+000 3.543210220E+001 -4.935585976E+000 -1.858348846E+001
 1.458452702E+000 3.561755371E+001 -4.967605591E+000 -1.832748604E+001
 1.459885359E+000 3.580000305E+001 -4.998878956E+000 -1.807098579E+001
 1.461318016E+000 3.597949982E+001 -5.029484749E+000 -1.781394577E+001
 1.462750673E+000 3.615611267E+001 -5.059505463E+000 -1.755632210E+001
 1.464183331E+000 3.632990646E+001 -5.089025497E+000 -1.729807091E+001
 1.465615988E+000 3.650095367E+001 -5.118130207E+000 -1.703915215E+001
 1.467048764E+000 3.666933060E+001 -5.146907330E+000 -1.677952003E+001
 1.468481421E+000 3.683510971E+001 -5.175444126E+000 -1.651913261E+001
 1.469913960E+000 3.699837494E+001 -5.203826427E+000 -1.625794601E+001
 1.471346617E+000 3.715919495E+001 -5.232141018E+000 -1.599591732E+001
 1.472779393E+000 3.731765747E+001 -5.260470390E+000 -1.573300743E+001
 1.474212050E+000 3.747383499E+001 -5.288896561E+000 -1.546917152E+001
 1.475644708E+000 3.762781143E+001 -5.317496300E+000 -1.520436859E+001
 1.477077365E+000 3.777966690E+001 -5.346344471E+000 -1.493855953E+001
 1.478510022E+000 3.792947388E+001 -5.375510216E+000 -1.467170429E+001
 1.479942679E+000 3.807731247E+001 -5.405058384E+000 -1.440376091E+001
 1.481375337E+000 3.822324753E+001 -5.435048103E+000 -1.413469601E+001
 1.482807994E+000 3.836735535E+001 -5.465532303E+000 -1.386446857E+001
 1.484240770E+000 3.850970078E+001 -5.496558666E+000 -1.359304619E+001
 1.485673428E+000 3.865034485E+001 -5.528168678E+000 -1.332039261E+001
 1.487106085E+000 3.878935623E+001 -5.560395241E+000 -1.304647541E+001
 1.488538742E+000 3.892677689E+001 -5.593265533E+000 -1.277126217E+001
 1.489971399E+000 3.906267548E+001 -5.626800060E+000 -1.249472332E+001
 1.491404057E+000 3.919709015E+001 -5.661011219E+000 -1.221683025E+001
 1.492836714E+000 3.933006287E+001 -5.695904732E+000 -1.193755627E+001
 1.494269371E+000 3.946163940E+001 -5.731479645E+000 -1.165687561E+001
 1.495702028E+000 3.959185410E+001 -5.767728329E+000 -1.137476540E+001
 1.497134686E+000 3.972073364E+001 -5.804636002E+000 -1.109120369E+001
 1.498567343E+000 3.984830475E+001 -5.842180729E+000 -1.080617237E+001
 1.500000000E+000 3.997459030E+001 -5.880335331E+000 -1.051965141E+001
 1.501432657E+000 4.009960556E+001 -5.919067383E+000 -1.023162651E+001
 1.502865314E+000 4.022336578E+001 -5.958338737E+000 -9.942085266E+000
 1.504297972E+000 4.034587860E+001 -5.998106003E+000 -9.651014328E+000
 1.505730629E+000 4.046715164E+001 -6.038321972E+000 -9.358407021E+000
 1.507163286E+000 4.058718491E+001 -6.078935146E+000 -9.064252853E+000
 1.508595943E+000 4.070598221E+001 -6.119892120E+000 -8.768548965E+000
 1.510028601E+000 4.082352829E+001 -6.161135197E+000 -8.471292496E+000
 1.511461258E+000 4.093982697E+001 -6.202606201E+000 -8.172481537E+000
 1.512893915E+000 4.105485916E+001 -6.244244576E+000 -7.872120857E+000
 1.514326692E+000 4.116861725E+001 -6.285990238E+000 -7.570210934E+000
 1.515759230E+000 4.128108597E+001 -6.327782154E+000 -7.266759396E+000
 1.517191887E+000 4.139225006E+001 -6.369560242E+000 -6.961774349E+000
 1.518624544E+000 4.150209427E+001 -6.411266804E+000 -6.655266285E+000
 1.520057321E+000 4.161059952E+001 -6.452844143E+000 -6.347247601E+000
 1.521489978E+000 4.171773911E+001 -6.494239330E+000 -6.037733555E+000
 1.522922635E+000 4.182350159E+001 -6.535401344E+000 -5.726740360E+000
 1.524355292E+000 4.192786026E+001 -6.576282978E+000 -5.414287090E+000
 1.525788069E+000 4.203079987E+001 -6.616841793E+000 -5.100394726E+000
 1.527220726E+000 4.213229370E+001 -6.657040119E+000 -4.785086155E+000
 1.528653264E+000 4.223232269E+001 -6.696845055E+000 -4.468386173E+000
 1.530085921E+000 4.233086777E+001 -6.736230373E+000 -4.150321960E+000
 1.531518698E+000 4.242790985E+001 -6.775174141E+000 -3.830920696E+000
 1.532951355E+000 4.252341843E+001 -6.813662529E+000 -3.510214090E+000
 1.534384012E+000 4.261738586E+001 -6.851687431E+000 -3.188233614E+000
 1.535816669E+000 4.270978546E+001 -6.889246941E+000 -2.865012884E+000
 1.537249327E+000 4.280059814E+001 -6.926346779E+000 -2.540587187E+000
 1.538681984E+000 4.288980484E+001 -6.962999344E+000 -2.214993477E+000
 1.540114641E+000 4.297739029E+001 -6.999223709E+000 -1.888269424E+000
 1.541547298E+000 4.306333160E+001 -7.035045624E+000 -1.560454965E+000
 1.542979956E+000 4.314760971E+001 -7.070498466E+000 -1.231590629E+000
 1.544412613E+000 4.323020554E+001 -7.105619907E+000 -9.017187953E-001
 1.545845270E+000 4.331110382E+001 -7.140457153E+000 -5.708822608E-001
 1.547277927E+000 4.339027405E+001 -7.175059795E+000 -2.391253710E-001
 1.548710585E+000 4.346770477E+001 -7.209486008E+000 9.350667149E-002
 1.550143242E+000 4.354337311E+001 -7.243796349E+000 4.269677997E-001
 1.551575899E+000 4.361724472E+001 -7.278058529E+000 7.612111568E-001
 1.553008556E+000 4.368929672E+001 -7.312342644E+000 1.096189022E+000
 1.554441214E+000 4.375951004E+001 -7.346724033E+000 1.431853175E+000
 1.555873871E+000 4.382784653E+001 -7.381279469E+000 1.768154740E+000
 1.557306528E+000 4.389426804E+001 -7.416090488E+000 2.105044127E+000
 1.558739185E+000 4.395874786E+001 -7.451236725E+000 2.442471743E+000
 1.560171843E+000 4.402124405E+001 -7.486803532E+000 2.780387402E+000
 1.561604619E+000 4.408171463E+001 -7.522872925E+000 3.118740320E+000
 1.563037276E+000 4.414011002E+001 -7.559529781E+000 3.457479954E+000
 1.564469934E+000 4.419637680E+001 -7.596856594E+000 3.796555519E+000
 1.565902591E+000 4.425046921E+001 -7.634934902E+000 4.135915756E+000
 1.567335248E+000 4.430232239E+001 -7.673842907E+000 4.475509167E+000
 1.568767905E+000 4.435186768E+001 -7.713659763E+000 4.815286160E+000
 1.570200562E+000 4.439904785E+001 -7.754456520E+000 5.155194283E+000
 1.571633220E+000 4.444377899E+001 -7.796304226E+000 5.495182991E+000
 1.573065996E+000 4.448599243E+001 -7.839266777E+000 5.835202217E+000
 1.574498653E+000 4.452559662E+001 -7.883405209E+000 6.175200939E+000
 1.575931311E+000 4.456251144E+001 -7.928774834E+000 6.515129089E+000
 1.577363968E+000 4.459664154E+001 -7.975424290E+000 6.854936600E+000
 1.578796625E+000 4.462789154E+001 -8.023394585E+000 7.194573879E+000
 1.580229282E+000 4.465615845E+001 -8.072725296E+000 7.533991337E+000
 1.581661940E+000 4.468134308E+001 -8.123443604E+000 7.873141289E+000
 1.583094597E+000 4.470333099E+001 -8.175571442E+000 8.211972237E+000
 1.584527254E+000 4.472201157E+001 -8.229125977E+000 8.550438881E+000
 1.585959911E+000 4.473727417E+001 -8.284115791E+000 8.888492584E+000
 1.587392569E+000 4.474899673E+001 -8.340538025E+000 9.226084709E+000
 1.588825226E+000 4.475705719E+001 -8.398389816E+000 9.563169479E+000
 1.590257883E+000 4.476133728E+001 -8.457655907E+000 9.899701118E+000
 1.591690540E+000 4.476171494E+001 -8.518315315E+000 1.023563099E+001
 1.593123198E+000 4.475806427E+001 -8.580342293E+000 1.057091427E+001
 1.594555855E+000 4.475026703E+001 -8.643701553E+000 1.090550804E+001
 1.595988512E+000 4.473818970E+001 -8.708353043E+000 1.123936272E+001
 1.597421169E+000 4.472172165E+001 -8.774250984E+000 1.157243729E+001
 1.598853827E+000 4.470073700E+001 -8.841342926E+000 1.190468597E+001
 1.600286484E+000 4.467512512E+001 -8.909572601E+000 1.223606491E+001
 1.601719141E+000 4.464476395E+001 -8.978880882E+000 1.256652927E+001
 1.603151798E+000 4.460954666E+001 -9.049200058E+000 1.289603710E+001
 1.604584455E+000 4.456937027E+001 -9.120462418E+000 1.322454357E+001
 1.606017113E+000 4.452413940E+001 -9.192597389E+000 1.355200577E+001
 1.607449770E+000 4.447375107E+001 -9.265530586E+000 1.387838078E+001
 1.608882546E+000 4.441812897E+001 -9.339187622E+000 1.420362568E+001
 1.610315204E+000 4.435718155E+001 -9.413491249E+000 1.452769756E+001
 1.611747861E+000 4.429084778E+001 -9.488366127E+000 1.485055256E+001
 1.613180518E+000 4.421906281E+001 -9.563735008E+000 1.517214680E+001
 1.614613175E+000 4.414176559E+001 -9.639522552E+000 1.549244022E+001
 1.616045833E+000 4.405892563E+001 -9.715654373E+000 1.581138802E+001
 1.617478490E+000 4.397049713E+001 -9.792059898E+000 1.612894440E+001
 1.618911147E+000 4.387646103E+001 -9.868666649E+000 1.644506645E+001
 1.620343924E+000 4.377680588E+001 -9.945410728E+000 1.675971413E+001
 1.621776581E+000 4.367152786E+001 -1.002222729E+001 1.707283592E+001
 1.623209238E+000 4.356063461E+001 -1.009905720E+001 1.738439369E+001
 1.624641895E+000 4.344414902E+001 -1.017584705E+001 1.769433975E+001
 1.626074553E+000 4.332210159E+001 -1.025254536E+001 1.800262451E+001
 1.627507210E+000 4.319453812E+001 -1.032910728E+001 1.830920792E+001
 1.628939867E+000 4.306151199E+001 -1.040549278E+001 1.861404228E+001
 1.630372524E+000 4.292308807E+001 -1.048166752E+001 1.891707611E+001
 1.631805182E+000 4.277934647E+001 -1.055760002E+001 1.921826553E+001
 1.633237839E+000 4.263037109E+001 -1.063326931E+001 1.951755905E+001
 1.634670496E+000 4.247626495E+001 -1.070865536E+001 1.981490898E+001
 1.636103153E+000 4.231713867E+001 -1.078374577E+001 2.011026573E+001
 1.637535810E+000 4.215310287E+001 -1.085853195E+001 2.040357971E+001
 1.638968468E+000 4.198428345E+001 -1.093301296E+001 2.069479752E+001
 1.640401125E+000 4.181082535E+001 -1.100718975E+001 2.098386574E+001
 1.641833782E+000 4.163286591E+001 -1.108106804E+001 2.127073479E+001
 1.643266439E+000 4.145055008E+001 -1.115466118E+001 2.155535126E+001
 1.644699097E+000 4.126404190E+001 -1.122798157E+001 2.183765793E+001
 1.646131754E+000 4.107349777E+001 -1.130104828E+001 2.211760139E+001
 1.647564411E+000 4.087908554E+001 -1.137388039E+001 2.239512634E+001
 1.648997068E+000 4.068097305E+001 -1.144650269E+001 2.267017555E+001
 1.650429845E+000 4.047933578E+001 -1.151893806E+001 2.294269371E+001
 1.651862502E+000 4.027434540E+001 -1.159121323E+001 2.321261978E+001
 1.653295040E+000 4.006617355E+001 -1.166335297E+001 2.347989845E+001
 1.654727697E+000 3.985499954E+001 -1.173538303E+001 2.374446869E+001
 1.656160474E+000 3.964099884E+001 -1.180733013E+001 2.400627327E+001
 1.657593131E+000 3.942433929E+001 -1.187921524E+001 2.426525116E+001
 1.659025788E+000 3.920518875E+001 -1.195106030E+001 2.452134132E+001
 1.660458446E+000 3.898371887E+001 -1.202288437E+001 2.477448273E+001
 1.661891222E+000 3.876008224E+001 -1.209470081E+001 2.502461624E+001
 1.663323879E+000 3.853443527E+001 -1.216652203E+001 2.527168083E+001
 1.664756417E+000 3.830692291E+001 -1.223835468E+001 2.551561356E+001
 1.666189075E+000 3.807769394E+001 -1.231019688E+001 2.575635338E+001
 1.667621732E+000 3.784687805E+001 -1.238204670E+001 2.599383926E+001
 1.669054508E+000 3.761459732E+001 -1.245389271E+001 2.622800827E+001
 1.670487165E+000 3.738096619E+001 -1.252571774E+001 2.645880318E+001
 1.671919823E+000 3.714609146E+001 -1.259749794E+001 2.668616295E+001
 1.673352480E+000 3.691006851E+001 -1.266919994E+001 2.691002274E+001
 1.674785137E+000 3.667298126E+001 -1.274078751E+001 2.713032722E+001
 1.676217794E+000 3.643490982E+001 -1.281221294E+001 2.734701729E+001
 1.677650452E+000 3.619590759E+001 -1.288342285E+001 2.756003189E+001
 1.679083109E+000 3.595602798E+001 -1.295435429E+001 2.776931763E+001
 1.680515766E+000 3.571531677E+001 -1.302493954E+001 2.797481537E+001
 1.681948423E+000 3.547379303E+001 -1.309510040E+001 2.817647171E+001
 1.683381081E+000 3.523148346E+001 -1.316475296E+001 2.837423325E+001
 1.684813738E+000 3.498838425E+001 -1.323380470E+001 2.856804466E+001
 1.686246395E+000 3.474449921E+001 -1.330215836E+001 2.875785828E+001
 1.687679052E+000 3.449981308E+001 -1.336970997E+001 2.894362640E+001
 1.689111710E+000 3.425429535E+001 -1.343634796E+001 2.912529564E+001
 1.690544367E+000 3.400790787E+001 -1.350195599E+001 2.930282593E+001
 1.691977024E+000 3.376061630E+001 -1.356641579E+001 2.947617722E+001
 1.693409681E+000 3.351236725E+001 -1.362959862E+001 2.964529800E+001
 1.694842339E+000 3.326309204E+001 -1.369138050E+001 2.981016350E+001
 1.696274996E+000 3.301273346E+001 -1.375162792E+001 2.997072601E+001
 1.697707772E+000 3.276120758E+001 -1.381020832E+001 3.012695694E+001
 1.699140429E+000 3.250844193E+001 -1.386699009E+001 3.027882576E+001
 1.700573087E+000 3.225435638E+001 -1.392183685E+001 3.042630768E+001
 1.702005744E+000 3.199885559E+001 -1.397461700E+001 3.056937599E+001
 1.703438401E+000 3.174185181E+001 -1.402519894E+001 3.070800400E+001
 1.704871058E+000 3.148325920E+001 -1.407345486E+001 3.084218407E+001
 1.706303716E+000 3.122297287E+001 -1.411925602E+001 3.097189331E+001
 1.707736373E+000 3.096091270E+001 -1.416248322E+001 3.109712029E+001
 1.709169030E+000 3.069698143E+001 -1.420302010E+001 3.121786499E+001
 1.710601807E+000 3.043108559E+001 -1.424075699E+001 3.133411789E+001
 1.712034464E+000 3.016313934E+001 -1.427559090E+001 3.144588089E+001
 1.713467121E+000 2.989306450E+001 -1.430742455E+001 3.155315590E+001
 1.714899778E+000 2.962077522E+001 -1.433617306E+001 3.165594864E+001
 1.716332436E+000 2.934619713E+001 -1.436175728E+001 3.175428009E+001
 1.717765093E+000 2.906926537E+001 -1.438410854E+001 3.184815788E+001
 1.719197750E+000 2.878991699E+001 -1.440316963E+001 3.193760681E+001
 1.720630407E+000 2.850809479E+001 -1.441889286E+001 3.202264786E+001
 1.722063065E+000 2.822375298E+001 -1.443124390E+001 3.210330963E+001
 1.723495722E+000 2.793685722E+001 -1.444019604E+001 3.217963028E+001
 1.724928379E+000 2.764736938E+001 -1.444573784E+001 3.225164032E+001
 1.726361036E+000 2.735527420E+001 -1.444786644E+001 3.231938934E+001
 1.727793694E+000 2.706055641E+001 -1.444659615E+001 3.238291550E+001
 1.729226351E+000 2.676321411E+001 -1.444194794E+001 3.244227219E+001
 1.730659008E+000 2.646325111E+001 -1.443396091E+001 3.249751282E+001
 1.732091665E+000 2.616068649E+001 -1.442267513E+001 3.254870224E+001
 1.733524323E+000 2.585554504E+001 -1.440815639E+001 3.259590149E+001
 1.734956980E+000 2.554785728E+001 -1.439046955E+001 3.263916779E+001
 1.736389637E+000 2.523767090E+001 -1.436969566E+001 3.267858887E+001
 1.737822294E+000 2.492503357E+001 -1.434592247E+001 3.271422958E+001
 1.739254951E+000 2.461000443E+001 -1.431925488E+001 3.274617386E+001
 1.740687609E+000 2.429265404E+001 -1.428979683E+001 3.277450562E+001
 1.742120266E+000 2.397305107E+001 -1.425766468E+001 3.279931259E+001
 1.743552923E+000 2.365127945E+001 -1.422298145E+001 3.282068634E+001
 1.744985700E+000 2.332742119E+001 -1.418587494E+001 3.283871460E+001
 1.746418357E+000 2.300157166E+001 -1.414648056E+001 3.285351181E+001
 1.747851014E+000 2.267382240E+001 -1.410493469E+001 3.286516571E+001
 1.749283671E+000 2.234427071E+001 -1.406137753E+001 3.287378693E+001
 1.750716329E+000 2.201301765E+001 -1.401595402E+001 3.287948608E+001
 1.752148986E+000 2.168016815E+001 -1.396880341E+001 3.288237000E+001
 1.753581643E+000 2.134581947E+001 -1.392007065E+001 3.288256073E+001
 1.755014300E+000 2.101007652E+001 -1.386989498E+001 3.288016510E+001
 1.756446958E+000 2.067304039E+001 -1.381841564E+001 3.287530899E+001
 1.757879734E+000 2.033480835E+001 -1.376576519E+001 3.286811447E+001
 1.759312391E+000 1.999547577E+001 -1.371207237E+001 3.285869980E+001
 1.760745049E+000 1.965513611E+001 -1.365746021E+001 3.284719086E+001
 1.762177706E+000 1.931387520E+001 -1.360204220E+001 3.283372116E+001
 1.763610363E+000 1.897177124E+001 -1.354592705E+001 3.281841278E+001
 1.765043020E+000 1.862890244E+001 -1.348921013E+001 3.280139542E+001
 1.766475677E+000 1.828533363E+001 -1.343198013E+001 3.278280258E+001
 1.767908335E+000 1.794112778E+001 -1.337431240E+001 3.276276398E+001
 1.769340992E+000 1.759633255E+001 -1.331626987E+001 3.274140930E+001
 1.770773649E+000 1.725099373E+001 -1.325790596E+001 3.271887207E+001
 1.772206306E+000 1.690514183E+001 -1.319925976E+001 3.269528580E+001
 1.773638964E+000 1.655880165E+001 -1.314035511E+001 3.267077637E+001
 1.775071621E+000 1.621198654E+001 -1.308120441E+001 3.264548111E+001
 1.776504278E+000 1.586469936E+001 -1.302180576E+001 3.261952209E+001
 1.777936935E+000 1.551693153E+001 -1.296214199E+001 3.259303284E+001
 1.779369593E+000 1.516867065E+001 -1.290218163E+001 3.256614304E+001
 1.780802250E+000 1.481988335E+001 -1.284187889E+001 3.253897476E+001
 1.782234907E+000 1.447053623E+001 -1.278117657E+001 3.251165390E+001
 1.783667564E+000 1.412058163E+001 -1.272000027E+001 3.248430252E+001
 1.785100222E+000 1.376996326E+001 -1.265826511E+001 3.245703506E+001
 1.786532879E+000 1.341861725E+001 -1.259587097E+001 3.242997742E+001
 1.787965536E+000 1.306646824E+001 -1.253270817E+001 3.240323639E+001
 1.789398193E+000 1.271343708E+001 -1.246865559E+001 3.237693024E+001
 1.790830970E+000 1.235943508E+001 -1.240357876E+001 3.235116196E+001
 1.792263627E+000 1.200436974E+001 -1.233733654E+001 3.232603455E+001
 1.793696284E+000 1.164814186E+001 -1.226978016E+001 3.230165100E+001
 1.795128942E+000 1.129064846E+001 -1.220074940E+001 3.227811050E+001
 1.796561599E+000 1.093178463E+001 -1.213008213E+001 3.225550079E+001
 1.797994256E+000 1.057143974E+001 -1.205760860E+001 3.223391342E+001
 1.799426913E+000 1.020950603E+001 -1.198315620E+001 3.221342468E+001
 1.800859571E+000 9.845873833E+000 -1.190655136E+001 3.219412231E+001
 1.802292347E+000 9.480435371E+000 -1.182761765E+001 3.217607498E+001
 1.803725004E+000 9.113085747E+000 -1.174617958E+001 3.215935135E+001
 1.805157661E+000 8.743721008E+000 -1.166206455E+001 3.214401627E+001
 1.806590319E+000 8.372244835E+000 -1.157510281E+001 3.213012695E+001
 1.808022976E+000 7.998566628E+000 -1.148512840E+001 3.211773300E+001
 1.809455633E+000 7.622599602E+000 -1.139198399E+001 3.210688019E+001
 1.810888290E+000 7.244269371E+000 -1.129551506E+001 3.209761429E+001
 1.812320948E+000 6.863507271E+000 -1.119558144E+001 3.208996201E+001
 1.813753605E+000 6.480256557E+000 -1.109204865E+001 3.208396149E+001
 1.815186262E+000 6.094470978E+000 -1.098479557E+001 3.207962799E+001
 1.816618919E+000 5.706116676E+000 -1.087371445E+001 3.207697678E+001
 1.818051577E+000 5.315172195E+000 -1.075870609E+001 3.207602310E+001
 1.819484234E+000 4.921628952E+000 -1.063969231E+001 3.207676697E+001
 1.820916891E+000 4.525493145E+000 -1.051660442E+001 3.207920456E+001
 1.822349548E+000 4.126785278E+000 -1.038939285E+001 3.208333206E+001
 1.823782206E+000 3.725541592E+000 -1.025802326E+001 3.208913040E+001
 1.825214863E+000 3.321811438E+000 -1.012247753E+001 3.209658051E+001
 1.826647520E+000 2.915662289E+000 -9.982757568E+000 3.210564804E+001
 1.828080177E+000 2.507174730E+000 -9.838880539E+000 3.211630630E+001
 1.829512835E+000 2.096446753E+000 -9.690880775E+000 3.212851334E+001
 1.830945492E+000 1.683590055E+000 -9.538811684E+000 3.214221954E+001
 1.832378149E+000 1.268732548E+000 -9.382744789E+000 3.215737152E+001
 1.833810806E+000 8.520159125E-001 -9.222764969E+000 3.217390823E+001
 1.835243464E+000 4.335961640E-001 -9.058979034E+000 3.219177628E+001
 1.836676121E+000 1.364262775E-002 -8.891505241E+000 3.221089935E+001
 1.838108897E+000 -4.076628387E-001 -8.720479965E+000 3.223120117E+001
 1.839541554E+000 -8.301265240E-001 -8.546051979E+000 3.225259781E+001
 1.840974212E+000 -1.253544211E+000 -8.368387222E+000 3.227500534E+001
 1.842406869E+000 -1.677701712E+000 -8.187657356E+000 3.229833221E+001
 1.843839526E+000 -2.102376938E+000 -8.004053116E+000 3.232248306E+001
 1.845272183E+000 -2.527339697E+000 -7.817768574E+000 3.234735107E+001
 1.846704841E+000 -2.952355146E+000 -7.629010677E+000 3.237284088E+001
 1.848137498E+000 -3.377183199E+000 -7.437989712E+000 3.239882660E+001
 1.849570274E+000 -3.801581383E+000 -7.244924068E+000 3.242520523E+001
 1.851002932E+000 -4.225304604E+000 -7.050035000E+000 3.245185471E+001
 1.852435589E+000 -4.648109436E+000 -6.853545666E+000 3.247864914E+001
 1.853868246E+000 -5.069753170E+000 -6.655679703E+000 3.250546646E+001
 1.855300903E+000 -5.489997387E+000 -6.456658840E+000 3.253218079E+001
 1.856733561E+000 -5.908607483E+000 -6.256703377E+000 3.255865479E+001
 1.858166218E+000 -6.325356007E+000 -6.056027412E+000 3.258475113E+001
 1.859598875E+000 -6.740024090E+000 -5.854837894E+000 3.261034393E+001
 1.861031532E+000 -7.152401447E+000 -5.653334618E+000 3.263528061E+001
 1.862464190E+000 -7.562290668E+000 -5.451707363E+000 3.265942764E+001
 1.863896847E+000 -7.969504833E+000 -5.250133991E+000 3.268263626E+001
 1.865329504E+000 -8.373871803E+000 -5.048779964E+000 3.270476913E+001
 1.866762161E+000 -8.775237083E+000 -4.847793579E+000 3.272568130E+001
 1.868194818E+000 -9.173459053E+000 -4.647311211E+000 3.274521637E+001
 1.869627476E+000 -9.568417549E+000 -4.447448254E+000 3.276324081E+001
 1.871060133E+000 -9.960007668E+000 -4.248304844E+000 3.277959442E+001
 1.872492790E+000 -1.034814548E+001 -4.049959183E+000 3.279413986E+001
 1.873925567E+000 -1.073276997E+001 -3.852471352E+000 3.280672836E+001
 1.875358105E+000 -1.111383820E+001 -3.655878305E+000 3.281721115E+001
 1.876790762E+000 -1.149132824E+001 -3.460197210E+000 3.282544708E+001
 1.878223419E+000 -1.186524296E+001 -3.265422583E+000 3.283129120E+001
 1.879656076E+000 -1.223560619E+001 -3.071525574E+000 3.283459854E+001
 1.881088734E+000 -1.260246277E+001 -2.878456116E+000 3.283522797E+001
 1.882521391E+000 -1.296588326E+001 -2.686141491E+000 3.283304596E+001
 1.883954048E+000 -1.332595539E+001 -2.494486570E+000 3.282791519E+001
 1.885386944E+000 -1.368279171E+001 -2.303374052E+000 3.281969070E+001
 1.886819482E+000 -1.403652573E+001 -2.112665892E+000 3.280825424E+001
 1.888252139E+000 -1.438730812E+001 -1.922203302E+000 3.279346466E+001
 1.889684796E+000 -1.473531532E+001 -1.731808066E+000 3.277520752E+001
 1.891117454E+000 -1.508073711E+001 -1.541283131E+000 3.275335312E+001
 1.892550111E+000 -1.542377949E+001 -1.350414276E+000 3.272778320E+001
 1.893982768E+000 -1.576466942E+001 -1.158971310E+000 3.269838715E+001
 1.895415425E+000 -1.610364723E+001 -9.667093158E-001 3.266504669E+001
 1.896848202E+000 -1.644096184E+001 -7.733705640E-001 3.262765503E+001
 1.898280859E+000 -1.677687836E+001 -5.786862373E-001 3.258611679E+001
 1.899713516E+000 -1.711167526E+001 -3.823781312E-001 3.254031754E+001
 1.901146173E+000 -1.744562912E+001 -1.841608733E-001 3.249017715E+001
 1.902578831E+000 -1.777903175E+001 1.625638269E-002 3.243560028E+001
 1.904011488E+000 -1.811217308E+001 2.191675454E-001 3.237649536E+001
 1.905444145E+000 -1.844534874E+001 4.248676300E-001 3.231278992E+001
 1.906876802E+000 -1.877885628E+001 6.336503625E-001 3.224440384E+001
 1.908309460E+000 -1.911298561E+001 8.458061814E-001 3.217126465E+001
 1.909742117E+000 -1.944802666E+001 1.061619759E+000 3.209330368E+001
 1.911174774E+000 -1.978426361E+001 1.281367779E+000 3.201046753E+001
 1.912607431E+000 -2.012196922E+001 1.505316973E+000 3.192268944E+001
 1.914040089E+000 -2.046141243E+001 1.733721733E+000 3.182992554E+001
 1.915472746E+000 -2.080284119E+001 1.966821909E+000 3.173212242E+001
 1.916905403E+000 -2.114649963E+001 2.204840660E+000 3.162924004E+001
 1.918338060E+000 -2.149260712E+001 2.447982788E+000 3.152124405E+001
 1.919770718E+000 -2.184137154E+001 2.696432590E+000 3.140809822E+001
 1.921203494E+000 -2.219297600E+001 2.950352192E+000 3.128977585E+001
 1.922636151E+000 -2.254758453E+001 3.209880352E+000 3.116625595E+001
 1.924068809E+000 -2.290534401E+001 3.475129128E+000 3.103751945E+001
 1.925501466E+000 -2.326637077E+001 3.746185541E+000 3.090354919E+001
 1.926934004E+000 -2.363075638E+001 4.023106575E+000 3.076433563E+001
 1.928366661E+000 -2.399857330E+001 4.305922031E+000 3.061987877E+001
 1.929799318E+000 -2.436985970E+001 4.594630718E+000 3.047016716E+001
 1.931231976E+000 -2.474462700E+001 4.889200687E+000 3.031521416E+001
 1.932664871E+000 -2.512286377E+001 5.189569473E+000 3.015501976E+001
 1.934097528E+000 -2.550452232E+001 5.495643139E+000 2.998959541E+001
 1.935530186E+000 -2.588953400E+001 5.807295322E+000 2.981895256E+001
 1.936962843E+000 -2.627779579E+001 6.124369144E+000 2.964311028E+001
 1.938395381E+000 -2.666917610E+001 6.446675777E+000 2.946208954E+001
 1.939828038E+000 -2.706351662E+001 6.773995876E+000 2.927590561E+001
 1.941260695E+000 -2.746063042E+001 7.106080055E+000 2.908459091E+001
 1.942693353E+000 -2.786030388E+001 7.442649841E+000 2.888817215E+001
 1.944126129E+000 -2.826229477E+001 7.783398628E+000 2.868667412E+001
 1.945558786E+000 -2.866633797E+001 8.127992630E+000 2.848013496E+001
 1.946991444E+000 -2.907213974E+001 8.476072311E+000 2.826858330E+001
 1.948424101E+000 -2.947938728E+001 8.827257156E+000 2.805205727E+001
 1.949856758E+000 -2.988774681E+001 9.181138992E+000 2.783058929E+001
 1.951289415E+000 -3.029685783E+001 9.537295341E+000 2.760421944E+001
 1.952722073E+000 -3.070634842E+001 9.895281792E+000 2.737298584E+001
 1.954154730E+000 -3.111582565E+001 1.025463867E+001 2.713692474E+001
 1.955587387E+000 -3.152488518E+001 1.061489296E+001 2.689607811E+001
 1.957020044E+000 -3.193310165E+001 1.097556114E+001 2.665048218E+001
 1.958452702E+000 -3.234004974E+001 1.133614731E+001 2.640017891E+001
 1.959885359E+000 -3.274529266E+001 1.169615555E+001 2.614520454E+001
 1.961318016E+000 -3.314838028E+001 1.205507946E+001 2.588559723E+001
 1.962750673E+000 -3.354886627E+001 1.241241550E+001 2.562139320E+001
 1.964183331E+000 -3.394629669E+001 1.276765919E+001 2.535263062E+001
 1.965615988E+000 -3.434021759E+001 1.312030888E+001 2.507934380E+001
 1.967048645E+000 -3.473018265E+001 1.346987534E+001 2.480156517E+001
 1.968481421E+000 -3.511574936E+001 1.381587124E+001 2.451932526E+001
 1.969914079E+000 -3.549647522E+001 1.415782452E+001 2.423265648E+001
 1.971346736E+000 -3.587193680E+001 1.449527645E+001 2.394158363E+001
 1.972779393E+000 -3.624170685E+001 1.482778358E+001 2.364613342E+001
 1.974212050E+000 -3.660539246E+001 1.515492153E+001 2.334632874E+001
 1.975644708E+000 -3.696258926E+001 1.547628784E+001 2.304218864E+001
 1.977077365E+000 -3.731293106E+001 1.579150009E+001 2.273373222E+001
 1.978509903E+000 -3.765606308E+001 1.610020065E+001 2.242097473E+001
 1.979942799E+000 -3.799164200E+001 1.640206146E+001 2.210392761E+001
 1.981375456E+000 -3.831936264E+001 1.669677544E+001 2.178259850E+001
 1.982808113E+000 -3.863892365E+001 1.698406982E+001 2.145699310E+001
 1.984240770E+000 -3.895005798E+001 1.726370049E+001 2.112711334E+001
 1.985673428E+000 -3.925252533E+001 1.753545570E+001 2.079296303E+001
 1.987106085E+000 -3.954610443E+001 1.779915047E+001 2.045452881E+001
 1.988538742E+000 -3.983060455E+001 1.805463791E+001 2.011180878E+001
 1.989971280E+000 -4.010585022E+001 1.830180168E+001 1.976479340E+001
 1.991404057E+000 -4.037171173E+001 1.854055595E+001 1.941346169E+001
 1.992836714E+000 -4.062806702E+001 1.877085114E+001 1.905780029E+001
 1.994269371E+000 -4.087483978E+001 1.899266815E+001 1.869778633E+001
 1.995702028E+000 -4.111196518E+001 1.920602226E+001 1.833339310E+001
 1.997134686E+000 -4.133940887E+001 1.941096115E+001 1.796459198E+001
 1.998567343E+000 -4.155716705E+001 1.960755539E+001 1.759135628E+001
 2.000000000E+000 -4.176525497E+001 1.979591560E+001 1.721364212E+001
 2.001432657E+000 -4.196371841E+001 1.997617149E+001 1.683141899E+001
