# Supplementary material for: Centripetal Acceleration Reaction: An Effective and Robust Mechanism for Flapping Flight in Insects
Source: PLoS One. 2015 Aug 7;10(8):e0132093. doi: 10.1371/journal.pone.0132093 (PMC4529139; doi:10.1371/journal.pone.0132093)
Supplement: S1 Dataset — (ZIP) [file pone.0132093.s001.zip › fig(1f).txt]

VARIABLES = "NTIME" "PHI" "THETA" "ALPHA"
 1.000400305E+000 -6.195616150E+001 3.596432495E+001 1.690935707E+001
 1.000800610E+000 -6.201300812E+001 3.604961014E+001 1.684550095E+001
 1.001200914E+000 -6.206941986E+001 3.613454819E+001 1.678075600E+001
 1.001601338E+000 -6.212540054E+001 3.621915054E+001 1.671512032E+001
 1.002001643E+000 -6.218094254E+001 3.630340958E+001 1.664859390E+001
 1.002401948E+000 -6.223605728E+001 3.638732147E+001 1.658116913E+001
 1.002802253E+000 -6.229073334E+001 3.647089005E+001 1.651284790E+001
 1.003202558E+000 -6.234497070E+001 3.655411148E+001 1.644362831E+001
 1.003602862E+000 -6.239876556E+001 3.663698578E+001 1.637350273E+001
 1.004003167E+000 -6.245212936E+001 3.671951294E+001 1.630247307E+001
 1.004403472E+000 -6.250505066E+001 3.680169678E+001 1.623053741E+001
 1.004803896E+000 -6.255753326E+001 3.688352585E+001 1.615769196E+001
 1.005204201E+000 -6.260957718E+001 3.696500778E+001 1.608393669E+001
 1.005604506E+000 -6.266118240E+001 3.704614258E+001 1.600926781E+001
 1.006004810E+000 -6.271233749E+001 3.712692261E+001 1.593368244E+001
 1.006405115E+000 -6.276305389E+001 3.720735168E+001 1.585718060E+001
 1.006805420E+000 -6.281333160E+001 3.728742599E+001 1.577976036E+001
 1.007205725E+000 -6.286315536E+001 3.736714935E+001 1.570142174E+001
 1.007606030E+000 -6.291254425E+001 3.744651794E+001 1.562215900E+001
 1.008006454E+000 -6.296148300E+001 3.752553177E+001 1.554197407E+001
 1.008406758E+000 -6.300997925E+001 3.760419083E+001 1.546086407E+001
 1.008807063E+000 -6.305802917E+001 3.768249130E+001 1.537882900E+001
 1.009207368E+000 -6.310562897E+001 3.776043320E+001 1.529586601E+001
 1.009607673E+000 -6.315277863E+001 3.783802414E+001 1.521197414E+001
 1.010007977E+000 -6.319948196E+001 3.791525269E+001 1.512715149E+001
 1.010408282E+000 -6.324574280E+001 3.799212265E+001 1.504139996E+001
 1.010808706E+000 -6.329154587E+001 3.806863022E+001 1.495471668E+001
 1.011209011E+000 -6.333690643E+001 3.814477921E+001 1.486710072E+001
 1.011609316E+000 -6.338181305E+001 3.822056580E+001 1.477855015E+001
 1.012009621E+000 -6.342627335E+001 3.829598999E+001 1.468906689E+001
 1.012409925E+000 -6.347027206E+001 3.837105560E+001 1.459864807E+001
 1.012810230E+000 -6.351382828E+001 3.844575119E+001 1.450729465E+001
 1.013210535E+000 -6.355692673E+001 3.852008438E+001 1.441500473E+001
 1.013610840E+000 -6.359957504E+001 3.859405518E+001 1.432178116E+001
 1.014011264E+000 -6.364176941E+001 3.866765976E+001 1.422761917E+001
 1.014411569E+000 -6.368350983E+001 3.874089813E+001 1.413252068E+001
 1.014811873E+000 -6.372480011E+001 3.881376648E+001 1.403648567E+001
 1.015212178E+000 -6.376562881E+001 3.888626862E+001 1.393951321E+001
 1.015612483E+000 -6.380601120E+001 3.895840073E+001 1.384160423E+001
 1.016012788E+000 -6.384593201E+001 3.903017044E+001 1.374275875E+001
 1.016413093E+000 -6.388539505E+001 3.910156250E+001 1.364297485E+001
 1.016813397E+000 -6.392440414E+001 3.917259216E+001 1.354225540E+001
 1.017213821E+000 -6.396295929E+001 3.924324036E+001 1.344060040E+001
 1.017614126E+000 -6.400106049E+001 3.931352615E+001 1.333800888E+001
 1.018014431E+000 -6.403869629E+001 3.938343048E+001 1.323448277E+001
 1.018414736E+000 -6.407587433E+001 3.945296860E+001 1.313002110E+001
 1.018815041E+000 -6.411260223E+001 3.952212906E+001 1.302462578E+001
 1.019215345E+000 -6.414887238E+001 3.959091568E+001 1.291829681E+001
 1.019615650E+000 -6.418468475E+001 3.965932846E+001 1.281103420E+001
 1.020015955E+000 -6.422003174E+001 3.972736359E+001 1.270284081E+001
 1.020416379E+000 -6.425492096E+001 3.979502106E+001 1.259371662E+001
 1.020816684E+000 -6.428935242E+001 3.986230469E+001 1.248366165E+001
 1.021216989E+000 -6.432332611E+001 3.992920303E+001 1.237267780E+001
 1.021617293E+000 -6.435684204E+001 3.999572754E+001 1.226076698E+001
 1.022017598E+000 -6.438989258E+001 4.006187439E+001 1.214792919E+001
 1.022417903E+000 -6.442248535E+001 4.012763596E+001 1.203416729E+001
 1.022818208E+000 -6.445462799E+001 4.019301987E+001 1.191948128E+001
 1.023218632E+000 -6.448629761E+001 4.025801849E+001 1.180387211E+001
 1.023618937E+000 -6.451750946E+001 4.032263947E+001 1.168734360E+001
 1.024019241E+000 -6.454826355E+001 4.038687515E+001 1.156989479E+001
 1.024419546E+000 -6.457855225E+001 4.045072556E+001 1.145152950E+001
 1.024819851E+000 -6.460838318E+001 4.051419449E+001 1.133224869E+001
 1.025220156E+000 -6.463775635E+001 4.057727814E+001 1.121205330E+001
 1.025620461E+000 -6.466666412E+001 4.063997269E+001 1.109094715E+001
 1.026020765E+000 -6.469510651E+001 4.070228195E+001 1.096893024E+001
 1.026421189E+000 -6.472309113E+001 4.076420593E+001 1.084600639E+001
 1.026821494E+000 -6.475061798E+001 4.082573700E+001 1.072217751E+001
 1.027221799E+000 -6.477767944E+001 4.088688660E+001 1.059744358E+001
 1.027622104E+000 -6.480428314E+001 4.094763947E+001 1.047180939E+001
 1.028022408E+000 -6.483042145E+001 4.100800705E+001 1.034527683E+001
 1.028422713E+000 -6.485609436E+001 4.106798172E+001 1.021784782E+001
 1.028823018E+000 -6.488131714E+001 4.112756348E+001 1.008952522E+001
 1.029223323E+000 -6.490607452E+001 4.118675995E+001 9.960310936E+000
 1.029623747E+000 -6.493035889E+001 4.124555588E+001 9.830207825E+000
 1.030024052E+000 -6.495419312E+001 4.130396271E+001 9.699219704E+000
 1.030424356E+000 -6.497755432E+001 4.136196899E+001 9.567348480E+000
 1.030824661E+000 -6.500046539E+001 4.141958618E+001 9.434597015E+000
 1.031224966E+000 -6.502291107E+001 4.147680664E+001 9.300967216E+000
 1.031625271E+000 -6.504489899E+001 4.153363037E+001 9.166464806E+000
 1.032025576E+000 -6.506642151E+001 4.159005356E+001 9.031090736E+000
 1.032425880E+000 -6.508747864E+001 4.164608383E+001 8.894848824E+000
 1.032826304E+000 -6.510807800E+001 4.170170975E+001 8.757740974E+000
 1.033226609E+000 -6.512821198E+001 4.175693893E+001 8.619772911E+000
 1.033626914E+000 -6.514788055E+001 4.181177139E+001 8.480946541E+000
 1.034027219E+000 -6.516709900E+001 4.186619949E+001 8.341264725E+000
 1.034427524E+000 -6.518584442E+001 4.192022705E+001 8.200731277E+000
 1.034827828E+000 -6.520413208E+001 4.197385406E+001 8.059350014E+000
 1.035228133E+000 -6.522196198E+001 4.202707291E+001 7.917125225E+000
 1.035628557E+000 -6.523933411E+001 4.207989120E+001 7.774059296E+000
 1.036028862E+000 -6.525623322E+001 4.213230515E+001 7.630156517E+000
 1.036429167E+000 -6.527268219E+001 4.218431473E+001 7.485420227E+000
 1.036829472E+000 -6.528866577E+001 4.223591995E+001 7.339855671E+000
 1.037229776E+000 -6.530418396E+001 4.228711700E+001 7.193464756E+000
 1.037630081E+000 -6.531924438E+001 4.233790588E+001 7.046252728E+000
 1.038030386E+000 -6.533384705E+001 4.238828659E+001 6.898222923E+000
 1.038430691E+000 -6.534798431E+001 4.243825912E+001 6.749380112E+000
 1.038831115E+000 -6.536166382E+001 4.248782349E+001 6.599727631E+000
 1.039231420E+000 -6.537488556E+001 4.253697586E+001 6.449270248E+000
 1.039631724E+000 -6.538764191E+001 4.258572006E+001 6.298012257E+000
 1.040032029E+000 -6.539994049E+001 4.263405228E+001 6.145956993E+000
 1.040432334E+000 -6.541178131E+001 4.268197250E+001 5.993110180E+000
 1.040832639E+000 -6.542315674E+001 4.272948074E+001 5.839475632E+000
 1.041232944E+000 -6.543408203E+001 4.277657318E+001 5.685057163E+000
 1.041633248E+000 -6.544453430E+001 4.282324982E+001 5.529860020E+000
 1.042033672E+000 -6.545453644E+001 4.286951447E+001 5.373888969E+000
 1.042433977E+000 -6.546408081E+001 4.291536713E+001 5.217147827E+000
 1.042834282E+000 -6.547315979E+001 4.296079636E+001 5.059641838E+000
 1.043234587E+000 -6.548178101E+001 4.300581360E+001 4.901375294E+000
 1.043634892E+000 -6.548994446E+001 4.305041504E+001 4.742353439E+000
 1.044035196E+000 -6.549765015E+001 4.309458923E+001 4.582581043E+000
 1.044435501E+000 -6.550489807E+001 4.313835144E+001 4.422062397E+000
 1.044835925E+000 -6.551168823E+001 4.318169785E+001 4.260803223E+000
 1.045236230E+000 -6.551802063E+001 4.322461700E+001 4.098807812E+000
 1.045636535E+000 -6.552388763E+001 4.326711655E+001 3.936080933E+000
 1.046036839E+000 -6.552929688E+001 4.330919647E+001 3.772628546E+000
 1.046437144E+000 -6.553425598E+001 4.335085297E+001 3.608454704E+000
 1.046837449E+000 -6.553874969E+001 4.339208603E+001 3.443565607E+000
 1.047237754E+000 -6.554279327E+001 4.343289566E+001 3.277965546E+000
 1.047638059E+000 -6.554637909E+001 4.347328568E+001 3.111660004E+000
 1.048038483E+000 -6.554950714E+001 4.351324844E+001 2.944654465E+000
 1.048438787E+000 -6.555217743E+001 4.355278397E+001 2.776953936E+000
 1.048839092E+000 -6.555438995E+001 4.359189224E+001 2.608563662E+000
 1.049239397E+000 -6.555614471E+001 4.363058090E+001 2.439489126E+000
 1.049639702E+000 -6.555744171E+001 4.366883469E+001 2.269735813E+000
 1.050040007E+000 -6.555828857E+001 4.370666504E+001 2.099308968E+000
 1.050440311E+000 -6.555867004E+001 4.374406815E+001 1.928214312E+000
 1.050840616E+000 -6.555860138E+001 4.378104019E+001 1.756457090E+000
 1.051241040E+000 -6.555807495E+001 4.381758499E+001 1.584043026E+000
 1.051641345E+000 -6.555709839E+001 4.385369492E+001 1.410977483E+000
 1.052041650E+000 -6.555566406E+001 4.388937759E+001 1.237266183E+000
 1.052441955E+000 -6.555377197E+001 4.392462921E+001 1.062914848E+000
 1.052842259E+000 -6.555142212E+001 4.395944977E+001 8.879288435E-001
 1.053242564E+000 -6.554862213E+001 4.399383545E+001 7.123140693E-001
 1.053642869E+000 -6.554536438E+001 4.402779388E+001 5.360762477E-001
 1.054043293E+000 -6.554165649E+001 4.406131363E+001 3.592210710E-001
 1.054443598E+000 -6.553749084E+001 4.409440231E+001 1.817543209E-001
 1.054843903E+000 -6.553286743E+001 4.412705612E+001 3.681754693E-003
 1.055244207E+000 -6.552779388E+001 4.415927505E+001 -1.749907881E-001
 1.055644512E+000 -6.552226257E+001 4.419105911E+001 -3.542574644E-001
 1.056044817E+000 -6.551628113E+001 4.422240448E+001 -5.341124535E-001
 1.056445122E+000 -6.550984192E+001 4.425331879E+001 -7.145497799E-001
 1.056845427E+000 -6.550295258E+001 4.428379440E+001 -8.955635428E-001
 1.057245851E+000 -6.549560547E+001 4.431383514E+001 -1.077147841E+000
 1.057646155E+000 -6.548780823E+001 4.434343338E+001 -1.259296775E+000
 1.058046460E+000 -6.547955322E+001 4.437259674E+001 -1.442004442E+000
 1.058446765E+000 -6.547084808E+001 4.440132141E+001 -1.625264645E+000
 1.058847070E+000 -6.546168518E+001 4.442961121E+001 -1.809071422E+000
 1.059247375E+000 -6.545207977E+001 4.445745468E+001 -1.993419170E+000
 1.059647679E+000 -6.544200897E+001 4.448486328E+001 -2.178301334E+000
 1.060047984E+000 -6.543149567E+001 4.451183319E+001 -2.363711834E+000
 1.060448408E+000 -6.542052460E+001 4.453835678E+001 -2.549644947E+000
 1.060848713E+000 -6.540910339E+001 4.456444550E+001 -2.736094713E+000
 1.061249018E+000 -6.539722443E+001 4.459009171E+001 -2.923054695E+000
 1.061649323E+000 -6.538489532E+001 4.461529541E+001 -3.110518694E+000
 1.062049627E+000 -6.537211609E+001 4.464005661E+001 -3.298480988E+000
 1.062449932E+000 -6.535888672E+001 4.466437912E+001 -3.486935139E+000
 1.062850237E+000 -6.534519958E+001 4.468825912E+001 -3.675875425E+000
 1.063250542E+000 -6.533106232E+001 4.471169281E+001 -3.865295410E+000
 1.063650966E+000 -6.531647491E+001 4.473468781E+001 -4.055189133E+000
 1.064051270E+000 -6.530142975E+001 4.475724030E+001 -4.245550156E+000
 1.064451575E+000 -6.528594208E+001 4.477934647E+001 -4.436372757E+000
 1.064851880E+000 -6.526998901E+001 4.480101013E+001 -4.627650261E+000
 1.065252185E+000 -6.525359344E+001 4.482223129E+001 -4.819376945E+000
 1.065652490E+000 -6.523674774E+001 4.484300613E+001 -5.011546612E+000
 1.066052794E+000 -6.521945190E+001 4.486333847E+001 -5.204152584E+000
 1.066453218E+000 -6.520169830E+001 4.488322830E+001 -5.397189140E+000
 1.066853523E+000 -6.518349457E+001 4.490267181E+001 -5.590650558E+000
 1.067253828E+000 -6.516484070E+001 4.492167282E+001 -5.784529686E+000
 1.067654133E+000 -6.514572906E+001 4.494022751E+001 -5.978821278E+000
 1.068054438E+000 -6.512617493E+001 4.495833969E+001 -6.173518181E+000
 1.068454742E+000 -6.510617065E+001 4.497600174E+001 -6.368615150E+000
 1.068855047E+000 -6.508570862E+001 4.499322128E+001 -6.564105988E+000
 1.069255352E+000 -6.506479645E+001 4.500999451E+001 -6.759984016E+000
 1.069655776E+000 -6.504343414E+001 4.502632523E+001 -6.956243515E+000
 1.070056081E+000 -6.502162933E+001 4.504220963E+001 -7.152878284E+000
 1.070456386E+000 -6.499935913E+001 4.505764771E+001 -7.349881172E+000
 1.070856690E+000 -6.497664642E+001 4.507263947E+001 -7.547248363E+000
 1.071256995E+000 -6.495348358E+001 4.508718872E+001 -7.744971275E+000
 1.071657300E+000 -6.492986298E+001 4.510129547E+001 -7.943045616E+000
 1.072057605E+000 -6.490579987E+001 4.511495209E+001 -8.141464233E+000
 1.072458029E+000 -6.488127899E+001 4.512815857E+001 -8.340221405E+000
 1.072858334E+000 -6.485631561E+001 4.514093018E+001 -8.539311409E+000
 1.073258638E+000 -6.483089447E+001 4.515324783E+001 -8.738726616E+000
 1.073658943E+000 -6.480503082E+001 4.516512680E+001 -8.938463211E+000
 1.074059248E+000 -6.477870178E+001 4.517655563E+001 -9.138514519E+000
 1.074459553E+000 -6.475193787E+001 4.518754196E+001 -9.338872910E+000
 1.074859858E+000 -6.472470856E+001 4.519808197E+001 -9.539534569E+000
 1.075260162E+000 -6.469704437E+001 4.520817947E+001 -9.740490913E+000
 1.075660467E+000 -6.466892242E+001 4.521783066E+001 -9.941739082E+000
 1.076060891E+000 -6.464034271E+001 4.522703552E+001 -1.014327049E+001
 1.076461196E+000 -6.461132050E+001 4.523579788E+001 -1.034508133E+001
 1.076861501E+000 -6.458184814E+001 4.524411774E+001 -1.054716492E+001
 1.077261806E+000 -6.455192566E+001 4.525198746E+001 -1.074951458E+001
 1.077662110E+000 -6.452155304E+001 4.525941849E+001 -1.095212460E+001
 1.078062415E+000 -6.449073029E+001 4.526640701E+001 -1.115499020E+001
 1.078462720E+000 -6.445945740E+001 4.527294540E+001 -1.135810375E+001
 1.078863144E+000 -6.442773438E+001 4.527904510E+001 -1.156146145E+001
 1.079263449E+000 -6.439556122E+001 4.528470612E+001 -1.176505566E+001
 1.079663754E+000 -6.436293793E+001 4.528991699E+001 -1.196888256E+001
 1.080064058E+000 -6.432986450E+001 4.529468536E+001 -1.217293453E+001
 1.080464363E+000 -6.429634094E+001 4.529901886E+001 -1.237720585E+001
 1.080864668E+000 -6.426236725E+001 4.530290222E+001 -1.258169270E+001
 1.081264973E+000 -6.422794342E+001 4.530635071E+001 -1.278638744E+001
 1.081665277E+000 -6.419307709E+001 4.530935669E+001 -1.299128628E+001
 1.082065701E+000 -6.415775299E+001 4.531192017E+001 -1.319638157E+001
 1.082466006E+000 -6.412197876E+001 4.531404495E+001 -1.340166855E+001
 1.082866311E+000 -6.408576202E+001 4.531572342E+001 -1.360714245E+001
 1.083266616E+000 -6.404908752E+001 4.531697083E+001 -1.381279659E+001
 1.083666921E+000 -6.401197052E+001 4.531777191E+001 -1.401862621E+001
 1.084067225E+000 -6.397439957E+001 4.531813812E+001 -1.422462463E+001
 1.084467530E+000 -6.393638611E+001 4.531806183E+001 -1.443078804E+001
 1.084867954E+000 -6.389791489E+001 4.531755066E+001 -1.463710976E+001
 1.085268259E+000 -6.385900497E+001 4.531660080E+001 -1.484358406E+001
 1.085668564E+000 -6.381963730E+001 4.531521606E+001 -1.505020809E+001
 1.086068869E+000 -6.377982330E+001 4.531339264E+001 -1.525697327E+001
 1.086469173E+000 -6.373956680E+001 4.531113434E+001 -1.546387482E+001
 1.086869478E+000 -6.369885254E+001 4.530843735E+001 -1.567090988E+001
 1.087269783E+000 -6.365769196E+001 4.530530548E+001 -1.587806892E+001
 1.087670088E+000 -6.361608887E+001 4.530173874E+001 -1.608535194E+001
 1.088070393E+000 -6.357403564E+001 4.529774094E+001 -1.629275131E+001
 1.088470817E+000 -6.353153229E+001 4.529330444E+001 -1.650025940E+001
 1.088871121E+000 -6.348858261E+001 4.528843689E+001 -1.670787621E+001
 1.089271426E+000 -6.344518280E+001 4.528313828E+001 -1.691559219E+001
 1.089671731E+000 -6.340134048E+001 4.527740860E+001 -1.712340355E+001
 1.090072036E+000 -6.335704803E+001 4.527124405E+001 -1.733130646E+001
 1.090472341E+000 -6.331230927E+001 4.526464844E+001 -1.753929520E+001
 1.090872645E+000 -6.326712036E+001 4.525761795E+001 -1.774736404E+001
 1.091273069E+000 -6.322148895E+001 4.525016403E+001 -1.795550919E+001
 1.091673374E+000 -6.317541122E+001 4.524228287E+001 -1.816372299E+001
 1.092073679E+000 -6.312888336E+001 4.523396683E+001 -1.837200546E+001
 1.092473984E+000 -6.308191299E+001 4.522522736E+001 -1.858034897E+001
 1.092874289E+000 -6.303450012E+001 4.521605682E+001 -1.878874779E+001
 1.093274593E+000 -6.298663330E+001 4.520646286E+001 -1.899719810E+001
 1.093674898E+000 -6.293832779E+001 4.519644165E+001 -1.920569420E+001
 1.094075203E+000 -6.288957596E+001 4.518599319E+001 -1.941423607E+001
 1.094475627E+000 -6.284037781E+001 4.517512131E+001 -1.962281227E+001
 1.094875932E+000 -6.279073715E+001 4.516382599E+001 -1.983142281E+001
 1.095276237E+000 -6.274065018E+001 4.515210342E+001 -2.004006195E+001
 1.095676541E+000 -6.269012070E+001 4.513996124E+001 -2.024872398E+001
 1.096076846E+000 -6.263914871E+001 4.512739944E+001 -2.045740509E+001
 1.096477151E+000 -6.258773041E+001 4.511441040E+001 -2.066610146E+001
 1.096877456E+000 -6.253586578E+001 4.510100174E+001 -2.087481117E+001
 1.097277880E+000 -6.248357010E+001 4.508717728E+001 -2.108352280E+001
 1.097678185E+000 -6.243082047E+001 4.507293320E+001 -2.129223824E+001
 1.098078489E+000 -6.237763214E+001 4.505826569E+001 -2.150094986E+001
 1.098478794E+000 -6.232400131E+001 4.504318237E+001 -2.170965385E+001
 1.098879099E+000 -6.226993561E+001 4.502768326E+001 -2.191834831E+001
 1.099279404E+000 -6.221542358E+001 4.501176834E+001 -2.212702751E+001
 1.099679708E+000 -6.216047287E+001 4.499543762E+001 -2.233568764E+001
 1.100080013E+000 -6.210507965E+001 4.497868729E+001 -2.254432297E+001
 1.100480318E+000 -6.204925156E+001 4.496152878E+001 -2.275292969E+001
 1.100880742E+000 -6.199298477E+001 4.494395065E+001 -2.296150589E+001
 1.101281047E+000 -6.193627167E+001 4.492596436E+001 -2.317004395E+001
 1.101681352E+000 -6.187913132E+001 4.490756607E+001 -2.337854385E+001
 1.102081656E+000 -6.182154465E+001 4.488875580E+001 -2.358700180E+001
 1.102481961E+000 -6.176352310E+001 4.486953354E+001 -2.379541016E+001
 1.102882266E+000 -6.170506287E+001 4.484990311E+001 -2.400376701E+001
 1.103282571E+000 -6.164616776E+001 4.482986069E+001 -2.421206856E+001
 1.103682995E+000 -6.158684158E+001 4.480941391E+001 -2.442031288E+001
 1.104083300E+000 -6.152706909E+001 4.478855896E+001 -2.462849045E+001
 1.104483604E+000 -6.146686935E+001 4.476729584E+001 -2.483660316E+001
 1.104883909E+000 -6.140623474E+001 4.474562836E+001 -2.504464531E+001
 1.105284214E+000 -6.134516907E+001 4.472355652E+001 -2.525261497E+001
 1.105684519E+000 -6.128366852E+001 4.470108032E+001 -2.546050644E+001
 1.106084824E+000 -6.122173309E+001 4.467819977E+001 -2.566831589E+001
 1.106485128E+000 -6.115936661E+001 4.465491867E+001 -2.587604141E+001
 1.106885552E+000 -6.109656906E+001 4.463123322E+001 -2.608367920E+001
 1.107285857E+000 -6.103334045E+001 4.460714722E+001 -2.629122353E+001
 1.107686162E+000 -6.096968460E+001 4.458266068E+001 -2.649867439E+001
 1.108086467E+000 -6.090559769E+001 4.455777359E+001 -2.670602608E+001
 1.108486772E+000 -6.084107971E+001 4.453248978E+001 -2.691327477E+001
 1.108887076E+000 -6.077613831E+001 4.450680923E+001 -2.712042046E+001
 1.109287381E+000 -6.071076584E+001 4.448072815E+001 -2.732745743E+001
 1.109687805E+000 -6.064496231E+001 4.445425034E+001 -2.753438187E+001
 1.110088110E+000 -6.057873917E+001 4.442737961E+001 -2.774119186E+001
 1.110488415E+000 -6.051208878E+001 4.440011215E+001 -2.794788361E+001
 1.110888720E+000 -6.044501495E+001 4.437245178E+001 -2.815445328E+001
 1.111289024E+000 -6.037752151E+001 4.434439850E+001 -2.836089897E+001
 1.111689329E+000 -6.030960083E+001 4.431595230E+001 -2.856721878E+001
 1.112089634E+000 -6.024126053E+001 4.428711319E+001 -2.877340508E+001
 1.112489939E+000 -6.017249298E+001 4.425788879E+001 -2.897946167E+001
 1.112890363E+000 -6.010330963E+001 4.422826767E+001 -2.918537903E+001
 1.113290668E+000 -6.003370285E+001 4.419826126E+001 -2.939115906E+001
 1.113690972E+000 -5.996368027E+001 4.416786194E+001 -2.959679413E+001
 1.114091277E+000 -5.989324188E+001 4.413708115E+001 -2.980228806E+001
 1.114491582E+000 -5.982238388E+001 4.410591125E+001 -3.000763130E+001
 1.114891887E+000 -5.975110245E+001 4.407435226E+001 -3.021282387E+001
 1.115292192E+000 -5.967941284E+001 4.404240799E+001 -3.041786194E+001
 1.115692616E+000 -5.960730743E+001 4.401008224E+001 -3.062274361E+001
 1.116092920E+000 -5.953479004E+001 4.397736740E+001 -3.082746887E+001
 1.116493225E+000 -5.946186066E+001 4.394427490E+001 -3.103203011E+001
 1.116893530E+000 -5.938851547E+001 4.391079712E+001 -3.123642540E+001
 1.117293835E+000 -5.931475830E+001 4.387694168E+001 -3.144065475E+001
 1.117694139E+000 -5.924059677E+001 4.384270096E+001 -3.164471817E+001
 1.118094444E+000 -5.916602325E+001 4.380808258E+001 -3.184860611E+001
 1.118494749E+000 -5.909103394E+001 4.377308273E+001 -3.205231476E+001
 1.118895173E+000 -5.901564789E+001 4.373770523E+001 -3.225585175E+001
 1.119295478E+000 -5.893984985E+001 4.370195007E+001 -3.245920944E+001
 1.119695783E+000 -5.886365128E+001 4.366581726E+001 -3.266238022E+001
 1.120096087E+000 -5.878704453E+001 4.362931061E+001 -3.286537170E+001
 1.120496392E+000 -5.871003342E+001 4.359242630E+001 -3.306816864E+001
 1.120896697E+000 -5.863261795E+001 4.355516815E+001 -3.327078247E+001
 1.121297002E+000 -5.855480957E+001 4.351753235E+001 -3.347320557E+001
 1.121697307E+000 -5.847659683E+001 4.347952652E+001 -3.367543030E+001
 1.122097731E+000 -5.839798355E+001 4.344114685E+001 -3.387745667E+001
 1.122498035E+000 -5.831897736E+001 4.340239334E+001 -3.407928467E+001
 1.122898340E+000 -5.823957062E+001 4.336327362E+001 -3.428091431E+001
 1.123298645E+000 -5.815976715E+001 4.332377625E+001 -3.448233795E+001
 1.123698950E+000 -5.807956696E+001 4.328391647E+001 -3.468355942E+001
 1.124099255E+000 -5.799897766E+001 4.324368286E+001 -3.488456726E+001
 1.124499559E+000 -5.791799164E+001 4.320308304E+001 -3.508536911E+001
 1.124899864E+000 -5.783661652E+001 4.316211319E+001 -3.528595734E+001
 1.125300288E+000 -5.775485229E+001 4.312077713E+001 -3.548633194E+001
 1.125700593E+000 -5.767269135E+001 4.307907486E+001 -3.568648911E+001
 1.126100898E+000 -5.759014893E+001 4.303701019E+001 -3.588642502E+001
 1.126501203E+000 -5.750721741E+001 4.299457169E+001 -3.608614349E+001
 1.126901507E+000 -5.742390060E+001 4.295177841E+001 -3.628564072E+001
 1.127301812E+000 -5.734019852E+001 4.290861511E+001 -3.648490906E+001
 1.127702117E+000 -5.725611496E+001 4.286509323E+001 -3.668395233E+001
 1.128102541E+000 -5.717164612E+001 4.282120514E+001 -3.688276672E+001
 1.128502846E+000 -5.708679581E+001 4.277695847E+001 -3.708135223E+001
 1.128903151E+000 -5.700157166E+001 4.273234940E+001 -3.727970123E+001
 1.129303455E+000 -5.691596222E+001 4.268738174E+001 -3.747781372E+001
 1.129703760E+000 -5.682997513E+001 4.264205170E+001 -3.767569351E+001
 1.130104065E+000 -5.674361420E+001 4.259636688E+001 -3.787333298E+001
 1.130504370E+000 -5.665687943E+001 4.255031967E+001 -3.807073212E+001
 1.130904675E+000 -5.656976700E+001 4.250391769E+001 -3.826788712E+001
 1.131304979E+000 -5.648228073E+001 4.245715332E+001 -3.846479797E+001
 1.131705403E+000 -5.639442444E+001 4.241003799E+001 -3.866146469E+001
 1.132105708E+000 -5.630619812E+001 4.236256409E+001 -3.885788345E+001
 1.132506013E+000 -5.621760559E+001 4.231473541E+001 -3.905404663E+001
 1.132906318E+000 -5.612864304E+001 4.226655579E+001 -3.924996185E+001
 1.133306623E+000 -5.603931046E+001 4.221801758E+001 -3.944562149E+001
 1.133706927E+000 -5.594961548E+001 4.216913223E+001 -3.964102554E+001
 1.134107351E+000 -5.585955429E+001 4.211988831E+001 -3.983617020E+001
 1.134507656E+000 -5.576913071E+001 4.207029343E+001 -4.003105927E+001
 1.134907961E+000 -5.567834854E+001 4.202034760E+001 -4.022568130E+001
 1.135308266E+000 -5.558720016E+001 4.197005463E+001 -4.042004776E+001
 1.135708570E+000 -5.549569321E+001 4.191941071E+001 -4.061414337E+001
 1.136108875E+000 -5.540383148E+001 4.186841583E+001 -4.080797195E+001
 1.136509180E+000 -5.531161499E+001 4.181707382E+001 -4.100153732E+001
 1.136909485E+000 -5.521903610E+001 4.176538086E+001 -4.119482803E+001
 1.137309790E+000 -5.512610626E+001 4.171334076E+001 -4.138784790E+001
 1.137710214E+000 -5.503282166E+001 4.166095352E+001 -4.158059311E+001
 1.138110518E+000 -5.493918610E+001 4.160822296E+001 -4.177306366E+001
 1.138510823E+000 -5.484520340E+001 4.155514526E+001 -4.196525574E+001
 1.138911128E+000 -5.475086975E+001 4.150172424E+001 -4.215716934E+001
 1.139311433E+000 -5.465618515E+001 4.144795609E+001 -4.234880447E+001
 1.139711738E+000 -5.456115723E+001 4.139384460E+001 -4.254014969E+001
 1.140112042E+000 -5.446578217E+001 4.133939362E+001 -4.273121643E+001
 1.140512466E+000 -5.437005997E+001 4.128459930E+001 -4.292199326E+001
 1.140912771E+000 -5.427399445E+001 4.122945786E+001 -4.311248398E+001
 1.141313076E+000 -5.417758942E+001 4.117398071E+001 -4.330268478E+001
 1.141713381E+000 -5.408084488E+001 4.111816025E+001 -4.349258804E+001
 1.142113686E+000 -5.398376083E+001 4.106200027E+001 -4.368220520E+001
 1.142513990E+000 -5.388633347E+001 4.100550079E+001 -4.387152481E+001
 1.142914295E+000 -5.378857422E+001 4.094866562E+001 -4.406054688E+001
 1.143314600E+000 -5.369047928E+001 4.089149094E+001 -4.424927139E+001
 1.143714905E+000 -5.359204865E+001 4.083398056E+001 -4.443769455E+001
 1.144115329E+000 -5.349328613E+001 4.077612686E+001 -4.462581253E+001
 1.144515634E+000 -5.339418793E+001 4.071794510E+001 -4.481362915E+001
 1.144915938E+000 -5.329476166E+001 4.065942383E+001 -4.500114059E+001
 1.145316243E+000 -5.319500351E+001 4.060056686E+001 -4.518833923E+001
 1.145716548E+000 -5.309491730E+001 4.054137802E+001 -4.537523270E+001
 1.146116853E+000 -5.299450684E+001 4.048185730E+001 -4.556181335E+001
 1.146517277E+000 -5.289376450E+001 4.042200089E+001 -4.574808121E+001
 1.146917582E+000 -5.279270172E+001 4.036181259E+001 -4.593403244E+001
 1.147317886E+000 -5.269131470E+001 4.030129242E+001 -4.611966705E+001
 1.147718191E+000 -5.258960724E+001 4.024044418E+001 -4.630498123E+001
 1.148118496E+000 -5.248757172E+001 4.017926407E+001 -4.648997879E+001
 1.148518801E+000 -5.238522339E+001 4.011775589E+001 -4.667464828E+001
 1.148919106E+000 -5.228255081E+001 4.005591965E+001 -4.685899353E+001
 1.149319410E+000 -5.217956161E+001 3.999375153E+001 -4.704301834E+001
 1.149719715E+000 -5.207625961E+001 3.993125534E+001 -4.722670746E+001
 1.150120139E+000 -5.197263718E+001 3.986843872E+001 -4.741006851E+001
 1.150520444E+000 -5.186870193E+001 3.980529404E+001 -4.759310150E+001
 1.150920749E+000 -5.176445389E+001 3.974182129E+001 -4.777579498E+001
 1.151321054E+000 -5.165989304E+001 3.967802811E+001 -4.795815277E+001
 1.151721358E+000 -5.155502319E+001 3.961391068E+001 -4.814017105E+001
 1.152121663E+000 -5.144984055E+001 3.954946899E+001 -4.832184982E+001
 1.152522087E+000 -5.134434891E+001 3.948470688E+001 -4.850318909E+001
 1.152922392E+000 -5.123855209E+001 3.941962051E+001 -4.868418121E+001
 1.153322697E+000 -5.113244629E+001 3.935421371E+001 -4.886483002E+001
 1.153723001E+000 -5.102603912E+001 3.928849030E+001 -4.904512787E+001
 1.154123306E+000 -5.091932297E+001 3.922244263E+001 -4.922507477E+001
 1.154523611E+000 -5.081230545E+001 3.915608215E+001 -4.940467072E+001
 1.154923916E+000 -5.070498657E+001 3.908939743E+001 -4.958391190E+001
 1.155324221E+000 -5.059736252E+001 3.902239990E+001 -4.976279449E+001
 1.155724525E+000 -5.048944092E+001 3.895508957E+001 -4.994131851E+001
 1.156124949E+000 -5.038122177E+001 3.888746262E+001 -5.011948013E+001
 1.156525254E+000 -5.027270126E+001 3.881951904E+001 -5.029728317E+001
 1.156925559E+000 -5.016388321E+001 3.875125885E+001 -5.047471619E+001
 1.157325864E+000 -5.005477142E+001 3.868269348E+001 -5.065178680E+001
 1.157726169E+000 -4.994536591E+001 3.861380768E+001 -5.082848358E+001
 1.158126473E+000 -4.983566284E+001 3.854462051E+001 -5.100480652E+001
 1.158526778E+000 -4.972566986E+001 3.847511673E+001 -5.118075562E+001
 1.158927202E+000 -4.961538315E+001 3.840530396E+001 -5.135633087E+001
 1.159327507E+000 -4.950480270E+001 3.833518600E+001 -5.153152466E+001
 1.159727812E+000 -4.939393616E+001 3.826475906E+001 -5.170634079E+001
 1.160128117E+000 -4.928277588E+001 3.819402695E+001 -5.188076782E+001
 1.160528421E+000 -4.917133331E+001 3.812298584E+001 -5.205481339E+001
 1.160928726E+000 -4.905959702E+001 3.805163956E+001 -5.222846603E+001
 1.161329031E+000 -4.894757843E+001 3.797999191E+001 -5.240172958E+001
 1.161729336E+000 -4.883527374E+001 3.790804291E+001 -5.257460403E+001
 1.162129760E+000 -4.872268295E+001 3.783578873E+001 -5.274707794E+001
 1.162530065E+000 -4.860980988E+001 3.776323700E+001 -5.291915512E+001
 1.162930369E+000 -4.849665070E+001 3.769038010E+001 -5.309083176E+001
 1.163330674E+000 -4.838321304E+001 3.761722946E+001 -5.326210403E+001
 1.163730979E+000 -4.826949310E+001 3.754377747E+001 -5.343297195E+001
 1.164131284E+000 -4.815549469E+001 3.747003174E+001 -5.360343170E+001
 1.164531589E+000 -4.804121399E+001 3.739598465E+001 -5.377347946E+001
 1.164931893E+000 -4.792665863E+001 3.732165146E+001 -5.394311523E+001
 1.165332317E+000 -4.781182480E+001 3.724701691E+001 -5.411233521E+001
 1.165732622E+000 -4.769671631E+001 3.717209244E+001 -5.428113174E+001
 1.166132927E+000 -4.758132553E+001 3.709687424E+001 -5.444951248E+001
 1.166533232E+000 -4.746566391E+001 3.702136612E+001 -5.461746979E+001
 1.166933537E+000 -4.734972763E+001 3.694556808E+001 -5.478499603E+001
 1.167333841E+000 -4.723351669E+001 3.686948395E+001 -5.495209503E+001
 1.167734146E+000 -4.711703110E+001 3.679310989E+001 -5.511875916E+001
 1.168134451E+000 -4.700027847E+001 3.671644974E+001 -5.528499222E+001
 1.168534756E+000 -4.688325119E+001 3.663950729E+001 -5.545078659E+001
 1.168935180E+000 -4.676595306E+001 3.656227493E+001 -5.561613846E+001
 1.169335485E+000 -4.664838791E+001 3.648476410E+001 -5.578104782E+001
 1.169735789E+000 -4.653055573E+001 3.640697098E+001 -5.594551468E+001
 1.170136094E+000 -4.641245270E+001 3.632889557E+001 -5.610952759E+001
 1.170536399E+000 -4.629408264E+001 3.625054169E+001 -5.627309036E+001
 1.170936704E+000 -4.617544556E+001 3.617190933E+001 -5.643619537E+001
 1.171337128E+000 -4.605654526E+001 3.609300232E+001 -5.659884644E+001
 1.171737432E+000 -4.593737793E+001 3.601382065E+001 -5.676103210E+001
 1.172137737E+000 -4.581794357E+001 3.593436050E+001 -5.692275620E+001
 1.172538042E+000 -4.569824982E+001 3.585462570E+001 -5.708401489E+001
 1.172938347E+000 -4.557829285E+001 3.577462387E+001 -5.724480057E+001
 1.173338652E+000 -4.545807266E+001 3.569434738E+001 -5.740511703E+001
 1.173738956E+000 -4.533758926E+001 3.561380386E+001 -5.756495285E+001
 1.174139261E+000 -4.521684647E+001 3.553298569E+001 -5.772431183E+001
 1.174539566E+000 -4.509584808E+001 3.545190811E+001 -5.788319016E+001
 1.174939990E+000 -4.497458267E+001 3.537056351E+001 -5.804158401E+001
 1.175340295E+000 -4.485306549E+001 3.528895187E+001 -5.819948196E+001
 1.175740600E+000 -4.473128510E+001 3.520707703E+001 -5.835689163E+001
 1.176140904E+000 -4.460924530E+001 3.512494278E+001 -5.851380920E+001
 1.176541209E+000 -4.448695755E+001 3.504254913E+001 -5.867022705E+001
 1.176941514E+000 -4.436441040E+001 3.495989227E+001 -5.882613754E+001
 1.177341938E+000 -4.424160004E+001 3.487698364E+001 -5.898155212E+001
 1.177742243E+000 -4.411854553E+001 3.479381561E+001 -5.913645554E+001
 1.178142548E+000 -4.399523163E+001 3.471039200E+001 -5.929084396E+001
 1.178542852E+000 -4.387166595E+001 3.462671280E+001 -5.944472122E+001
 1.178943157E+000 -4.374784851E+001 3.454278946E+001 -5.959807968E+001
 1.179343462E+000 -4.362377548E+001 3.445861053E+001 -5.975091934E+001
 1.179743767E+000 -4.349945450E+001 3.437417984E+001 -5.990323257E+001
 1.180144072E+000 -4.337488174E+001 3.428950500E+001 -6.005501175E+001
 1.180544376E+000 -4.325005722E+001 3.420458221E+001 -6.020626831E+001
 1.180944800E+000 -4.312498474E+001 3.411941528E+001 -6.035699081E+001
 1.181345105E+000 -4.299966049E+001 3.403400421E+001 -6.050716400E+001
 1.181745410E+000 -4.287409210E+001 3.394835281E+001 -6.065679932E+001
 1.182145715E+000 -4.274827576E+001 3.386246109E+001 -6.080589676E+001
 1.182546020E+000 -4.262221146E+001 3.377632904E+001 -6.095444107E+001
 1.182946324E+000 -4.249589920E+001 3.368996048E+001 -6.110242844E+001
 1.183346748E+000 -4.236934280E+001 3.360335541E+001 -6.124985886E+001
 1.183747053E+000 -4.224254227E+001 3.351651764E+001 -6.139673615E+001
 1.184147358E+000 -4.211549759E+001 3.342944717E+001 -6.154305267E+001
 1.184547663E+000 -4.198820496E+001 3.334214401E+001 -6.168879318E+001
 1.184947968E+000 -4.186067200E+001 3.325461197E+001 -6.183396912E+001
 1.185348272E+000 -4.173289871E+001 3.316685104E+001 -6.197857285E+001
 1.185748577E+000 -4.160487747E+001 3.307886124E+001 -6.212259293E+001
 1.186148882E+000 -4.147661972E+001 3.299064636E+001 -6.226603317E+001
 1.186549187E+000 -4.134812164E+001 3.290221024E+001 -6.240889359E+001
 1.186949611E+000 -4.121938324E+001 3.281355286E+001 -6.255115891E+001
 1.187349916E+000 -4.109040070E+001 3.272467422E+001 -6.269284058E+001
 1.187750220E+000 -4.096118546E+001 3.263557816E+001 -6.283392334E+001
 1.188150525E+000 -4.083172989E+001 3.254626083E+001 -6.297440720E+001
 1.188550830E+000 -4.070203781E+001 3.245672989E+001 -6.311428070E+001
 1.188951135E+000 -4.057210541E+001 3.236698914E+001 -6.325355530E+001
 1.189351439E+000 -4.044194412E+001 3.227703094E+001 -6.339221573E+001
 1.189751863E+000 -4.031154251E+001 3.218686295E+001 -6.353026962E+001
 1.190152168E+000 -4.018090439E+001 3.209648895E+001 -6.366769791E+001
 1.190552473E+000 -4.005003357E+001 3.200590515E+001 -6.380450821E+001
 1.190952778E+000 -3.991893387E+001 3.191511536E+001 -6.394068909E+001
 1.191353083E+000 -3.978759384E+001 3.182412338E+001 -6.407624054E+001
 1.191753387E+000 -3.965602875E+001 3.173292542E+001 -6.421116638E+001
 1.192153692E+000 -3.952422714E+001 3.164152718E+001 -6.434545135E+001
 1.192553997E+000 -3.939219284E+001 3.154993248E+001 -6.447908783E+001
 1.192954302E+000 -3.925993347E+001 3.145813751E+001 -6.461209106E+001
 1.193354726E+000 -3.912744522E+001 3.136614799E+001 -6.474444580E+001
 1.193755031E+000 -3.899472809E+001 3.127396393E+001 -6.487614441E+001
 1.194155335E+000 -3.886178207E+001 3.118158722E+001 -6.500718689E+001
 1.194555640E+000 -3.872860718E+001 3.108901787E+001 -6.513757324E+001
 1.194955945E+000 -3.859520721E+001 3.099625969E+001 -6.526730347E+001
 1.195356250E+000 -3.846158218E+001 3.090331459E+001 -6.539635468E+001
 1.195756555E+000 -3.832772827E+001 3.081018448E+001 -6.552473450E+001
 1.196156979E+000 -3.819365692E+001 3.071687126E+001 -6.565245056E+001
 1.196557283E+000 -3.805935669E+001 3.062337303E+001 -6.577947998E+001
 1.196957588E+000 -3.792483902E+001 3.052969360E+001 -6.590583801E+001
 1.197357893E+000 -3.779009628E+001 3.043583298E+001 -6.603150177E+001
 1.197758198E+000 -3.765513229E+001 3.034179688E+001 -6.615647888E+001
 1.198158503E+000 -3.751994324E+001 3.024758530E+001 -6.628076172E+001
 1.198558807E+000 -3.738454056E+001 3.015319824E+001 -6.640435028E+001
 1.198959112E+000 -3.724892044E+001 3.005863762E+001 -6.652723694E+001
 1.199359536E+000 -3.711307526E+001 2.996391106E+001 -6.664941406E+001
 1.199759841E+000 -3.697702026E+001 2.986900902E+001 -6.677088928E+001
 1.200160146E+000 -3.684074402E+001 2.977394295E+001 -6.689165497E+001
 1.200560451E+000 -3.670425034E+001 2.967870903E+001 -6.701170349E+001
 1.200960755E+000 -3.656754684E+001 2.958331108E+001 -6.713103485E+001
 1.201361060E+000 -3.643062973E+001 2.948775101E+001 -6.724964142E+001
 1.201761484E+000 -3.629349518E+001 2.939202881E+001 -6.736751556E+001
 1.202161789E+000 -3.615615082E+001 2.929615021E+001 -6.748466492E+001
 1.202562094E+000 -3.601859665E+001 2.920011139E+001 -6.760108185E+001
 1.202962399E+000 -3.588082886E+001 2.910391808E+001 -6.771675873E+001
 1.203362703E+000 -3.574285507E+001 2.900756836E+001 -6.783169556E+001
 1.203763008E+000 -3.560467148E+001 2.891106796E+001 -6.794589233E+001
 1.204163313E+000 -3.546627808E+001 2.881441307E+001 -6.805933380E+001
 1.204563618E+000 -3.532767868E+001 2.871761322E+001 -6.817201996E+001
 1.204963923E+000 -3.518887329E+001 2.862066078E+001 -6.828396606E+001
 1.205364227E+000 -3.504986572E+001 2.852356529E+001 -6.839514160E+001
 1.205764651E+000 -3.491064835E+001 2.842632484E+001 -6.850555420E+001
 1.206164956E+000 -3.477123260E+001 2.832894135E+001 -6.861520386E+001
 1.206565261E+000 -3.463161469E+001 2.823141670E+001 -6.872409058E+001
 1.206965566E+000 -3.449179459E+001 2.813375092E+001 -6.883219910E+001
 1.207365870E+000 -3.435177231E+001 2.803594780E+001 -6.893952179E+001
 1.207766175E+000 -3.421155548E+001 2.793800735E+001 -6.904607391E+001
 1.208166599E+000 -3.407113647E+001 2.783993340E+001 -6.915184021E+001
 1.208566904E+000 -3.393052292E+001 2.774172592E+001 -6.925682831E+001
 1.208967209E+000 -3.378971100E+001 2.764338493E+001 -6.936101532E+001
 1.209367514E+000 -3.364870453E+001 2.754491615E+001 -6.946441650E+001
 1.209767818E+000 -3.350750351E+001 2.744631577E+001 -6.956701660E+001
 1.210168123E+000 -3.336611176E+001 2.734759140E+001 -6.966881561E+001
 1.210568428E+000 -3.322452545E+001 2.724873924E+001 -6.976981354E+001
 1.210968733E+000 -3.308274841E+001 2.714976501E+001 -6.987001038E+001
 1.211369157E+000 -3.294078445E+001 2.705066681E+001 -6.996939850E+001
 1.211769462E+000 -3.279862976E+001 2.695144844E+001 -7.006796265E+001
 1.212169766E+000 -3.265628815E+001 2.685211182E+001 -7.016571808E+001
 1.212570071E+000 -3.251375961E+001 2.675265694E+001 -7.026265717E+001
 1.212970376E+000 -3.237104797E+001 2.665308380E+001 -7.035877228E+001
 1.213370681E+000 -3.222814941E+001 2.655339813E+001 -7.045405579E+001
 1.213770986E+000 -3.208507156E+001 2.645359802E+001 -7.054852295E+001
 1.214171290E+000 -3.194180679E+001 2.635368538E+001 -7.064215088E+001
 1.214571714E+000 -3.179836273E+001 2.625366402E+001 -7.073493958E+001
 1.214972019E+000 -3.165474129E+001 2.615353394E+001 -7.082689667E+001
 1.215372324E+000 -3.151093864E+001 2.605329514E+001 -7.091802216E+001
 1.215772629E+000 -3.136696053E+001 2.595295143E+001 -7.100829315E+001
 1.216172934E+000 -3.122280693E+001 2.585250473E+001 -7.109772491E+001
 1.216573238E+000 -3.107847404E+001 2.575195313E+001 -7.118630981E+001
 1.216973543E+000 -3.093397141E+001 2.565130043E+001 -7.127404022E+001
 1.217373848E+000 -3.078929710E+001 2.555054855E+001 -7.136091614E+001
 1.217774272E+000 -3.064445114E+001 2.544969559E+001 -7.144694519E+001
 1.218174577E+000 -3.049943161E+001 2.534874725E+001 -7.153210449E+001
 1.218574882E+000 -3.035424995E+001 2.524770164E+001 -7.161640930E+001
 1.218975186E+000 -3.020889664E+001 2.514656258E+001 -7.169984436E+001
 1.219375491E+000 -3.006337547E+001 2.504533005E+001 -7.178241730E+001
 1.219775796E+000 -2.991769028E+001 2.494400787E+001 -7.186411285E+001
 1.220176101E+000 -2.977184486E+001 2.484259415E+001 -7.194495392E+001
 1.220576525E+000 -2.962583351E+001 2.474109077E+001 -7.202490234E+001
 1.220976830E+000 -2.947966385E+001 2.463950157E+001 -7.210398865E+001
 1.221377134E+000 -2.933333015E+001 2.453782463E+001 -7.218218994E+001
 1.221777439E+000 -2.918684387E+001 2.443606186E+001 -7.225951385E+001
 1.222177744E+000 -2.904019547E+001 2.433421707E+001 -7.233596039E+001
 1.222578049E+000 -2.889339447E+001 2.423229027E+001 -7.241151428E+001
 1.222978354E+000 -2.874643707E+001 2.413028145E+001 -7.248618317E+001
 1.223378658E+000 -2.859932518E+001 2.402819443E+001 -7.255995941E+001
 1.223778963E+000 -2.845206451E+001 2.392602921E+001 -7.263285065E+001
 1.224179268E+000 -2.830465126E+001 2.382378578E+001 -7.270484924E+001
 1.224579692E+000 -2.815708923E+001 2.372146606E+001 -7.277595520E+001
 1.224979997E+000 -2.800938034E+001 2.361907196E+001 -7.284616089E+001
 1.225380301E+000 -2.786152458E+001 2.351660728E+001 -7.291547394E+001
 1.225780606E+000 -2.771352196E+001 2.341407013E+001 -7.298388672E+001
 1.226180911E+000 -2.756537628E+001 2.331146049E+001 -7.305139160E+001
 1.226581216E+000 -2.741708946E+001 2.320878220E+001 -7.311799622E+001
 1.226981640E+000 -2.726866150E+001 2.310603523E+001 -7.318369293E+001
 1.227381945E+000 -2.712009239E+001 2.300322151E+001 -7.324849701E+001
 1.227782249E+000 -2.697138596E+001 2.290034485E+001 -7.331237793E+001
 1.228182554E+000 -2.682254219E+001 2.279739952E+001 -7.337535858E+001
 1.228582859E+000 -2.667356300E+001 2.269439316E+001 -7.343742371E+001
 1.228983164E+000 -2.652444839E+001 2.259132385E+001 -7.349858093E+001
 1.229383469E+000 -2.637520218E+001 2.248819351E+001 -7.355883026E+001
 1.229783773E+000 -2.622582436E+001 2.238500404E+001 -7.361815643E+001
 1.230184197E+000 -2.607631683E+001 2.228175545E+001 -7.367657471E+001
 1.230584502E+000 -2.592668152E+001 2.217845154E+001 -7.373406982E+001
 1.230984807E+000 -2.577691841E+001 2.207509041E+001 -7.379065704E+001
 1.231385112E+000 -2.562702751E+001 2.197167206E+001 -7.384632874E+001
 1.231785417E+000 -2.547701454E+001 2.186820221E+001 -7.390106964E+001
 1.232185721E+000 -2.532687569E+001 2.176467896E+001 -7.395490265E+001
 1.232586145E+000 -2.517661667E+001 2.166110420E+001 -7.400780487E+001
 1.232986450E+000 -2.502623940E+001 2.155747795E+001 -7.405979156E+001
 1.233386755E+000 -2.487574005E+001 2.145380211E+001 -7.411086273E+001
 1.233787060E+000 -2.472512627E+001 2.135008049E+001 -7.416100311E+001
 1.234187365E+000 -2.457439423E+001 2.124630928E+001 -7.421022034E+001
 1.234587669E+000 -2.442354774E+001 2.114249420E+001 -7.425852203E+001
 1.234987974E+000 -2.427258873E+001 2.103863335E+001 -7.430589294E+001
 1.235388279E+000 -2.412151718E+001 2.093472862E+001 -7.435234070E+001
 1.235788584E+000 -2.397033501E+001 2.083078194E+001 -7.439787292E+001
 1.236188889E+000 -2.381904411E+001 2.072679138E+001 -7.444248199E+001
 1.236589313E+000 -2.366764450E+001 2.062276268E+001 -7.448616028E+001
 1.236989617E+000 -2.351613808E+001 2.051869202E+001 -7.452890778E+001
 1.237389922E+000 -2.336452675E+001 2.041458511E+001 -7.457073975E+001
 1.237790227E+000 -2.321281242E+001 2.031044197E+001 -7.461164856E+001
 1.238190532E+000 -2.306099701E+001 2.020626068E+001 -7.465163422E+001
 1.238590837E+000 -2.290908051E+001 2.010204697E+001 -7.469069672E+001
 1.238991261E+000 -2.275706291E+001 1.999779510E+001 -7.472883606E+001
 1.239391565E+000 -2.260494614E+001 1.989351463E+001 -7.476605225E+001
 1.239791870E+000 -2.245273399E+001 1.978919792E+001 -7.480233765E+001
 1.240192175E+000 -2.230042648E+001 1.968485260E+001 -7.483771515E+001
 1.240592480E+000 -2.214802170E+001 1.958047867E+001 -7.487216187E+001
 1.240992785E+000 -2.199552917E+001 1.947607422E+001 -7.490568542E+001
 1.241393089E+000 -2.184294128E+001 1.937164307E+001 -7.493830109E+001
 1.241793394E+000 -2.169026375E+001 1.926718521E+001 -7.496998596E+001
 1.242193699E+000 -2.153749847E+001 1.916270256E+001 -7.500075531E+001
 1.242594004E+000 -2.138464546E+001 1.905819511E+001 -7.503060913E+001
 1.242994428E+000 -2.123170471E+001 1.895366287E+001 -7.505955505E+001
 1.243394732E+000 -2.107868004E+001 1.884910965E+001 -7.508757782E+001
 1.243795037E+000 -2.092557144E+001 1.874453354E+001 -7.511468506E+001
 1.244195342E+000 -2.077237892E+001 1.863994026E+001 -7.514087677E+001
 1.244595647E+000 -2.061910439E+001 1.853532600E+001 -7.516616821E+001
 1.244995952E+000 -2.046575356E+001 1.843069267E+001 -7.519053650E+001
 1.245396376E+000 -2.031232262E+001 1.832604408E+001 -7.521399689E+001
 1.245796680E+000 -2.015881348E+001 1.822137833E+001 -7.523655701E+001
 1.246196985E+000 -2.000522804E+001 1.811669731E+001 -7.525820160E+001
 1.246597290E+000 -1.985156822E+001 1.801200294E+001 -7.527895355E+001
 1.246997595E+000 -1.969783401E+001 1.790729523E+001 -7.529878998E+001
 1.247397900E+000 -1.954402733E+001 1.780257607E+001 -7.531773376E+001
 1.247798204E+000 -1.939015007E+001 1.769784737E+001 -7.533576965E+001
 1.248198509E+000 -1.923620224E+001 1.759310722E+001 -7.535292053E+001
 1.248598933E+000 -1.908218384E+001 1.748835945E+001 -7.536917114E+001
 1.248999238E+000 -1.892810059E+001 1.738360405E+001 -7.538452911E+001
 1.249399543E+000 -1.877394867E+001 1.727884293E+001 -7.539898682E+001
 1.249799848E+000 -1.861973190E+001 1.717407417E+001 -7.541256714E+001
 1.250200152E+000 -1.846545029E+001 1.706930351E+001 -7.542524719E+001
 1.250600457E+000 -1.831110573E+001 1.696452904E+001 -7.543705750E+001
 1.251000762E+000 -1.815669823E+001 1.685975266E+001 -7.544797516E+001
 1.251401186E+000 -1.800223160E+001 1.675497437E+001 -7.545801544E+001
 1.251801491E+000 -1.784770393E+001 1.665019608E+001 -7.546717834E+001
 1.252201796E+000 -1.769311714E+001 1.654541969E+001 -7.547546387E+001
 1.252602100E+000 -1.753847313E+001 1.644064522E+001 -7.548287964E+001
 1.253002405E+000 -1.738377190E+001 1.633587456E+001 -7.548942566E+001
 1.253402710E+000 -1.722901535E+001 1.623110771E+001 -7.549510956E+001
 1.253803015E+000 -1.707420540E+001 1.612634659E+001 -7.549992371E+001
 1.254203320E+000 -1.691934013E+001 1.602159309E+001 -7.550387573E+001
 1.254603624E+000 -1.676442337E+001 1.591684818E+001 -7.550697327E+001
 1.255004048E+000 -1.660945511E+001 1.581210995E+001 -7.550920868E+001
 1.255404353E+000 -1.645443535E+001 1.570738506E+001 -7.551059723E+001
 1.255804658E+000 -1.629936600E+001 1.560266781E+001 -7.551113892E+001
 1.256204963E+000 -1.614424896E+001 1.549796581E+001 -7.551082611E+001
 1.256605268E+000 -1.598908424E+001 1.539327621E+001 -7.550967407E+001
 1.257005572E+000 -1.583387089E+001 1.528860188E+001 -7.550769043E+001
 1.257405877E+000 -1.567861366E+001 1.518394279E+001 -7.550486755E+001
 1.257806301E+000 -1.552331257E+001 1.507930279E+001 -7.550120544E+001
 1.258206606E+000 -1.536796474E+001 1.497467899E+001 -7.549671936E+001
 1.258606911E+000 -1.521257687E+001 1.487007523E+001 -7.549140930E+001
 1.259007215E+000 -1.505714512E+001 1.476549339E+001 -7.548527527E+001
 1.259407520E+000 -1.490167332E+001 1.466093254E+001 -7.547832489E+001
 1.259807825E+000 -1.474616051E+001 1.455639553E+001 -7.547055817E+001
 1.260208130E+000 -1.459060955E+001 1.445188141E+001 -7.546198273E+001
 1.260608435E+000 -1.443501759E+001 1.434739494E+001 -7.545260620E+001
 1.261008739E+000 -1.427938938E+001 1.424293423E+001 -7.544242096E+001
 1.261409163E+000 -1.412372303E+001 1.413850212E+001 -7.543143463E+001
 1.261809468E+000 -1.396802139E+001 1.403409863E+001 -7.541965485E+001
 1.262209773E+000 -1.381228447E+001 1.392972660E+001 -7.540708923E+001
 1.262610078E+000 -1.365651226E+001 1.382538605E+001 -7.539373016E+001
 1.263010383E+000 -1.350070763E+001 1.372107887E+001 -7.537959290E+001
 1.263410807E+000 -1.334486866E+001 1.361680603E+001 -7.536468506E+001
 1.263811111E+000 -1.318899822E+001 1.351256943E+001 -7.534899902E+001
 1.264211416E+000 -1.303309536E+001 1.340836906E+001 -7.533254242E+001
 1.264611721E+000 -1.287716198E+001 1.330420685E+001 -7.531532288E+001
 1.265012026E+000 -1.272119808E+001 1.320008659E+001 -7.529734039E+001
 1.265412331E+000 -1.256520557E+001 1.309600544E+001 -7.527860260E+001
 1.265812635E+000 -1.240918446E+001 1.299196720E+001 -7.525911713E+001
 1.266212940E+000 -1.225313473E+001 1.288797188E+001 -7.523888397E+001
 1.266613245E+000 -1.209705734E+001 1.278402233E+001 -7.521791077E+001
 1.267013550E+000 -1.194095421E+001 1.268012047E+001 -7.519620514E+001
 1.267413974E+000 -1.178482437E+001 1.257626438E+001 -7.517375946E+001
 1.267814279E+000 -1.162866974E+001 1.247245884E+001 -7.515058899E+001
 1.268214583E+000 -1.147249031E+001 1.236870289E+001 -7.512670135E+001
 1.268614888E+000 -1.131628704E+001 1.226499939E+001 -7.510208893E+001
 1.269015193E+000 -1.116005898E+001 1.216134930E+001 -7.507677460E+001
 1.269415498E+000 -1.100380898E+001 1.205775452E+001 -7.505074310E+001
 1.269815922E+000 -1.084753704E+001 1.195421410E+001 -7.502401733E+001
 1.270216227E+000 -1.069124222E+001 1.185073280E+001 -7.499658203E+001
 1.270616531E+000 -1.053492737E+001 1.174731064E+001 -7.496846771E+001
 1.271016836E+000 -1.037859154E+001 1.164394855E+001 -7.493965912E+001
 1.271417141E+000 -1.022223568E+001 1.154064941E+001 -7.491017914E+001
 1.271817446E+000 -1.006586075E+001 1.143741226E+001 -7.488001251E+001
 1.272217751E+000 -9.909466743E+000 1.133423996E+001 -7.484918213E+001
 1.272618055E+000 -9.753054619E+000 1.123113441E+001 -7.481768799E+001
 1.273018360E+000 -9.596625328E+000 1.112809658E+001 -7.478553009E+001
 1.273418665E+000 -9.440177917E+000 1.102512932E+001 -7.475271606E+001
 1.273819089E+000 -9.283713341E+000 1.092223167E+001 -7.471926117E+001
 1.274219394E+000 -9.127233505E+000 1.081940651E+001 -7.468515778E+001
 1.274619699E+000 -8.970738411E+000 1.071665478E+001 -7.465041351E+001
 1.275020003E+000 -8.814227104E+000 1.061397934E+001 -7.461503601E+001
 1.275420308E+000 -8.657701492E+000 1.051138020E+001 -7.457903290E+001
 1.275820613E+000 -8.501161575E+000 1.040885925E+001 -7.454241943E+001
 1.276221037E+000 -8.344608307E+000 1.030641937E+001 -7.450518036E+001
 1.276621342E+000 -8.188040733E+000 1.020405960E+001 -7.446733093E+001
 1.277021646E+000 -8.031461716E+000 1.010178375E+001 -7.442888641E+001
 1.277421951E+000 -7.874870300E+000 9.999591827E+000 -7.438983917E+001
 1.277822256E+000 -7.718266487E+000 9.897486687E+000 -7.435019684E+001
 1.278222561E+000 -7.561652184E+000 9.795468330E+000 -7.430997467E+001
 1.278622866E+000 -7.405026436E+000 9.693539619E+000 -7.426916504E+001
 1.279023170E+000 -7.248390675E+000 9.591702461E+000 -7.422778320E+001
 1.279423475E+000 -7.091744423E+000 9.489955902E+000 -7.418583679E+001
 1.279823780E+000 -6.935089588E+000 9.388305664E+000 -7.414332581E+001
 1.280224204E+000 -6.778425217E+000 9.286749840E+000 -7.410025024E+001
 1.280624509E+000 -6.621752262E+000 9.185291290E+000 -7.405662537E+001
 1.281024814E+000 -6.465071201E+000 9.083931923E+000 -7.401246643E+001
 1.281425118E+000 -6.308382988E+000 8.982671738E+000 -7.396775818E+001
 1.281825423E+000 -6.151687145E+000 8.881514549E+000 -7.392252350E+001
 1.282225847E+000 -5.994984627E+000 8.780461311E+000 -7.387676239E+001
 1.282626152E+000 -5.838275909E+000 8.679512024E+000 -7.383047485E+001
 1.283026457E+000 -5.681561470E+000 8.578669548E+000 -7.378367615E+001
 1.283426762E+000 -5.524841309E+000 8.477936745E+000 -7.373636627E+001
 1.283827066E+000 -5.368116379E+000 8.377313614E+000 -7.368855286E+001
 1.284227371E+000 -5.211387157E+000 8.276802063E+000 -7.364024353E+001
 1.284627676E+000 -5.054653645E+000 8.176403046E+000 -7.359144592E+001
 1.285027981E+000 -4.897916794E+000 8.076120377E+000 -7.354216766E+001
 1.285428286E+000 -4.741176605E+000 7.975952625E+000 -7.349240112E+001
 1.285828710E+000 -4.584434032E+000 7.875904083E+000 -7.344216156E+001
 1.286229014E+000 -4.427689552E+000 7.775974751E+000 -7.339147186E+001
 1.286629319E+000 -4.270942688E+000 7.676167011E+000 -7.334030151E+001
 1.287029624E+000 -4.114194870E+000 7.576482296E+000 -7.328869629E+001
 1.287429929E+000 -3.957446337E+000 7.476922035E+000 -7.323663330E+001
 1.287830234E+000 -3.800697565E+000 7.377489090E+000 -7.318412781E+001
 1.288230538E+000 -3.643949032E+000 7.278182983E+000 -7.313119507E+001
 1.288630962E+000 -3.487201214E+000 7.179006100E+000 -7.307781982E+001
 1.289031267E+000 -3.330454588E+000 7.079961300E+000 -7.302403259E+001
 1.289431572E+000 -3.173709631E+000 6.981048584E+000 -7.296981812E+001
 1.289831877E+000 -3.016966820E+000 6.882270336E+000 -7.291520691E+001
 1.290232182E+000 -2.860226631E+000 6.783627987E+000 -7.286018372E+001
 1.290632486E+000 -2.703489780E+000 6.685123444E+000 -7.280475616E+001
 1.291032791E+000 -2.546756983E+000 6.586758137E+000 -7.274893951E+001
 1.291433096E+000 -2.390028238E+000 6.488533497E+000 -7.269274139E+001
 1.291833401E+000 -2.233304024E+000 6.390450954E+000 -7.263616180E+001
 1.292233825E+000 -2.076585531E+000 6.292512894E+000 -7.257920074E+001
 1.292634130E+000 -1.919872880E+000 6.194719791E+000 -7.252188110E+001
 1.293034434E+000 -1.763166785E+000 6.097074509E+000 -7.246418762E+001
 1.293434739E+000 -1.606467724E+000 5.999577522E+000 -7.240614319E+001
 1.293835044E+000 -1.449776292E+000 5.902231216E+000 -7.234774780E+001
 1.294235468E+000 -1.293093085E+000 5.805036545E+000 -7.228900909E+001
 1.294635773E+000 -1.136418700E+000 5.707994938E+000 -7.222993469E+001
 1.295036077E+000 -9.797538519E-001 5.611109257E+000 -7.217052460E+001
 1.295436382E+000 -8.230988979E-001 5.514379501E+000 -7.211078644E+001
 1.295836687E+000 -6.664547324E-001 5.417808056E+000 -7.205072784E+001
 1.296236992E+000 -5.098217726E-001 5.321396351E+000 -7.199035645E+001
 1.296637297E+000 -3.532008529E-001 5.225145340E+000 -7.192967987E+001
 1.297037601E+000 -1.965925246E-001 5.129057407E+000 -7.186869049E+001
 1.297437906E+000 -3.999750316E-002 5.033133507E+000 -7.180741119E+001
 1.297838211E+000 1.165835559E-001 4.937375069E+000 -7.174584198E+001
 1.298238635E+000 2.731499374E-001 4.841784477E+000 -7.168398285E+001
 1.298638940E+000 4.297009706E-001 4.746362209E+000 -7.162184906E+001
 1.299039245E+000 5.862359405E-001 4.651110172E+000 -7.155943298E+001
 1.299439549E+000 7.427541018E-001 4.556029320E+000 -7.149675751E+001
 1.299839854E+000 8.992547393E-001 4.461122513E+000 -7.143380737E+001
 1.300240159E+000 1.055737019E+000 4.366389275E+000 -7.137060547E+001
 1.300640583E+000 1.212200165E+000 4.271832466E+000 -7.130715942E+001
 1.301040888E+000 1.368643641E+000 4.177453041E+000 -7.124345398E+001
 1.301441193E+000 1.525066376E+000 4.083252430E+000 -7.117951202E+001
 1.301841497E+000 1.681467891E+000 3.989231825E+000 -7.111534119E+001
 1.302241802E+000 1.837847114E+000 3.895393133E+000 -7.105093384E+001
 1.302642107E+000 1.994203091E+000 3.801737070E+000 -7.098629761E+001
 1.303042412E+000 2.150535345E+000 3.708265543E+000 -7.092145538E+001
 1.303442717E+000 2.306842566E+000 3.614980221E+000 -7.085639191E+001
 1.303843021E+000 2.463124514E+000 3.521881342E+000 -7.079112244E+001
 1.304243326E+000 2.619379520E+000 3.428971052E+000 -7.072563934E+001
 1.304643750E+000 2.775607586E+000 3.336250305E+000 -7.065996552E+001
 1.305044055E+000 2.931806803E+000 3.243720770E+000 -7.059410095E+001
 1.305444360E+000 3.087977171E+000 3.151383400E+000 -7.052804565E+001
 1.305844665E+000 3.244117260E+000 3.059239388E+000 -7.046180725E+001
 1.306244969E+000 3.400226116E+000 2.967290640E+000 -7.039538574E+001
 1.306645274E+000 3.556303024E+000 2.875537634E+000 -7.032879639E+001
 1.307045698E+000 3.712347031E+000 2.783982277E+000 -7.026203918E+001
 1.307446003E+000 3.868356705E+000 2.692625046E+000 -7.019512177E+001
 1.307846308E+000 4.024331093E+000 2.601467848E+000 -7.012803650E+001
 1.308246613E+000 4.180269718E+000 2.510511160E+000 -7.006079865E+001
 1.308646917E+000 4.336170673E+000 2.419756889E+000 -6.999340820E+001
 1.309047222E+000 4.492033958E+000 2.329205751E+000 -6.992588806E+001
 1.309447527E+000 4.647858143E+000 2.238859177E+000 -6.985821533E+001
 1.309847832E+000 4.803641319E+000 2.148717880E+000 -6.979041290E+001
 1.310248137E+000 4.959383965E+000 2.058783293E+000 -6.972247314E+001
 1.310648441E+000 5.115083218E+000 1.969056487E+000 -6.965440369E+001
 1.311048865E+000 5.270739079E+000 1.879538298E+000 -6.958621216E+001
 1.311449170E+000 5.426350117E+000 1.790230036E+000 -6.951791382E+001
 1.311849475E+000 5.581915379E+000 1.701132655E+000 -6.944948578E+001
 1.312249780E+000 5.737433434E+000 1.612247348E+000 -6.938095856E+001
 1.312650084E+000 5.892902851E+000 1.523574829E+000 -6.931232452E+001
 1.313050508E+000 6.048323154E+000 1.435116172E+000 -6.924358368E+001
 1.313450813E+000 6.203692913E+000 1.346872449E+000 -6.917475128E+001
 1.313851118E+000 6.359010220E+000 1.258844495E+000 -6.910581970E+001
 1.314251423E+000 6.514274597E+000 1.171033502E+000 -6.903680420E+001
 1.314651728E+000 6.669484615E+000 1.083440185E+000 -6.896768951E+001
 1.315052032E+000 6.824638844E+000 9.960654974E-001 -6.889849854E+001
 1.315452337E+000 6.979736328E+000 9.089102745E-001 -6.882923126E+001
 1.315852642E+000 7.134775639E+000 8.219754100E-001 -6.875988770E+001
 1.316252947E+000 7.289755344E+000 7.352617979E-001 -6.869046021E+001
 1.316653371E+000 7.444674015E+000 6.487703323E-001 -6.862097931E+001
 1.317053676E+000 7.599530697E+000 5.625016689E-001 -6.855142975E+001
 1.317453980E+000 7.754323959E+000 4.764567614E-001 -6.848181152E+001
 1.317854285E+000 7.909051895E+000 3.906363547E-001 -6.841213989E+001
 1.318254590E+000 8.063714981E+000 3.050411344E-001 -6.834239960E+001
 1.318654895E+000 8.218309402E+000 2.196719497E-001 -6.827262878E+001
 1.319055200E+000 8.372834206E+000 1.345294863E-001 -6.820278931E+001
 1.319455624E+000 8.527289391E+000 4.961446300E-002 -6.813290405E+001
 1.319855928E+000 8.681673050E+000 -3.507242352E-002 -6.806298828E+001
 1.320256233E+000 8.835983276E+000 -1.195304990E-001 -6.799301910E+001
 1.320656538E+000 8.990219116E+000 -2.037591040E-001 -6.792301178E+001
 1.321056843E+000 9.144378662E+000 -2.877575755E-001 -6.785297394E+001
 1.321457148E+000 9.298460960E+000 -3.715252876E-001 -6.778289795E+001
 1.321857452E+000 9.452464104E+000 -4.550616741E-001 -6.771279907E+001
 1.322257757E+000 9.606386185E+000 -5.383660793E-001 -6.764266205E+001
 1.322658062E+000 9.760227203E+000 -6.214379668E-001 -6.757249451E+001
 1.323058486E+000 9.913984299E+000 -7.042768002E-001 -6.750231934E+001
 1.323458791E+000 1.006765747E+001 -7.868820429E-001 -6.743210602E+001
 1.323859096E+000 1.022124290E+001 -8.692530990E-001 -6.736187744E+001
 1.324259400E+000 1.037474155E+001 -9.513895512E-001 -6.729163361E+001
 1.324659705E+000 1.052815056E+001 -1.033290863E+000 -6.722136688E+001
 1.325060010E+000 1.068146801E+001 -1.114956498E+000 -6.715109253E+001
 1.325460434E+000 1.083469391E+001 -1.196386099E+000 -6.708080292E+001
 1.325860739E+000 1.098782539E+001 -1.277579188E+000 -6.701050568E+001
 1.326261044E+000 1.114086056E+001 -1.358535290E+000 -6.694020081E+001
 1.326661348E+000 1.129380035E+001 -1.439254165E+000 -6.686988068E+001
 1.327061653E+000 1.144664001E+001 -1.519735217E+000 -6.679956055E+001
 1.327461958E+000 1.159938049E+001 -1.599978089E+000 -6.672923279E+001
 1.327862263E+000 1.175201893E+001 -1.679982543E+000 -6.665889740E+001
 1.328262568E+000 1.190455246E+001 -1.759748340E+000 -6.658856964E+001
 1.328662872E+000 1.205698299E+001 -1.839274764E+000 -6.651822662E+001
 1.329063177E+000 1.220930576E+001 -1.918561697E+000 -6.644789124E+001
 1.329463601E+000 1.236152077E+001 -1.997609019E+000 -6.637755585E+001
 1.329863906E+000 1.251362610E+001 -2.076416254E+000 -6.630722809E+001
 1.330264211E+000 1.266562080E+001 -2.154983044E+000 -6.623688507E+001
 1.330664515E+000 1.281750202E+001 -2.233309031E+000 -6.616656494E+001
 1.331064820E+000 1.296926880E+001 -2.311394453E+000 -6.609623718E+001
 1.331465244E+000 1.312092018E+001 -2.389238834E+000 -6.602590942E+001
 1.331865549E+000 1.327245331E+001 -2.466841698E+000 -6.595558929E+001
 1.332265854E+000 1.342386627E+001 -2.544203281E+000 -6.588528442E+001
 1.332666159E+000 1.357515907E+001 -2.621322870E+000 -6.581497192E+001
 1.333066463E+000 1.372632980E+001 -2.698200703E+000 -6.574466705E+001
 1.333466768E+000 1.387737656E+001 -2.774836540E+000 -6.567437744E+001
 1.333867073E+000 1.402829742E+001 -2.851230145E+000 -6.560408020E+001
 1.334267378E+000 1.417909050E+001 -2.927381039E+000 -6.553379822E+001
 1.334667683E+000 1.432975388E+001 -3.003289938E+000 -6.546350861E+001
 1.335067987E+000 1.448028851E+001 -3.078956127E+000 -6.539322662E+001
 1.335468411E+000 1.463069057E+001 -3.154379368E+000 -6.532295990E+001
 1.335868716E+000 1.478095818E+001 -3.229559898E+000 -6.525269318E+001
 1.336269021E+000 1.493109226E+001 -3.304497242E+000 -6.518242645E+001
 1.336669326E+000 1.508108902E+001 -3.379191637E+000 -6.511216736E+001
 1.337069631E+000 1.523094654E+001 -3.453643084E+000 -6.504190826E+001
 1.337469935E+000 1.538066387E+001 -3.527851582E+000 -6.497164917E+001
 1.337870359E+000 1.553024006E+001 -3.601816177E+000 -6.490139771E+001
 1.338270664E+000 1.567967415E+001 -3.675538301E+000 -6.483114624E+001
 1.338670969E+000 1.582896233E+001 -3.749016523E+000 -6.476088715E+001
 1.339071274E+000 1.597810459E+001 -3.822251558E+000 -6.469062805E+001
 1.339471579E+000 1.612709999E+001 -3.895243406E+000 -6.462037659E+001
 1.339871883E+000 1.627594566E+001 -3.967992067E+000 -6.455010223E+001
 1.340272188E+000 1.642463875E+001 -4.040496826E+000 -6.447984314E+001
 1.340672493E+000 1.657318115E+001 -4.112758160E+000 -6.440956879E+001
 1.341072798E+000 1.672156906E+001 -4.184776783E+000 -6.433928680E+001
 1.341473103E+000 1.686980057E+001 -4.256551743E+000 -6.426898956E+001
 1.341873527E+000 1.701787758E+001 -4.328083038E+000 -6.419868469E+001
 1.342273831E+000 1.716579437E+001 -4.399371624E+000 -6.412836456E+001
 1.342674136E+000 1.731355095E+001 -4.470416069E+000 -6.405803680E+001
 1.343074441E+000 1.746114922E+001 -4.541217804E+000 -6.398769379E+001
 1.343474746E+000 1.760858154E+001 -4.611776352E+000 -6.391732788E+001
 1.343875170E+000 1.775584984E+001 -4.682091236E+000 -6.384694290E+001
 1.344275475E+000 1.790295219E+001 -4.752162933E+000 -6.377653885E+001
 1.344675779E+000 1.804988861E+001 -4.821991920E+000 -6.370610428E+001
 1.345076084E+000 1.819665718E+001 -4.891577721E+000 -6.363565063E+001
 1.345476389E+000 1.834325409E+001 -4.960920811E+000 -6.356516266E+001
 1.345876694E+000 1.848967934E+001 -5.030020714E+000 -6.349464798E+001
 1.346276999E+000 1.863593292E+001 -5.098877430E+000 -6.342409897E+001
 1.346677303E+000 1.878201103E+001 -5.167491913E+000 -6.335351563E+001
 1.347077608E+000 1.892791367E+001 -5.235863209E+000 -6.328289032E+001
 1.347478032E+000 1.907364082E+001 -5.303991795E+000 -6.321223450E+001
 1.347878337E+000 1.921918869E+001 -5.371877670E+000 -6.314152908E+001
 1.348278642E+000 1.936455917E+001 -5.439521313E+000 -6.307077408E+001
 1.348678946E+000 1.950974655E+001 -5.506922245E+000 -6.299997330E+001
 1.349079251E+000 1.965475082E+001 -5.574080944E+000 -6.292911530E+001
 1.349479556E+000 1.979957390E+001 -5.640996456E+000 -6.285821152E+001
 1.349879861E+000 1.994421005E+001 -5.707670212E+000 -6.278724670E+001
 1.350280285E+000 2.008866310E+001 -5.774101734E+000 -6.271621704E+001
 1.350680590E+000 2.023292542E+001 -5.840291023E+000 -6.264513016E+001
 1.351080894E+000 2.037700272E+001 -5.906238079E+000 -6.257397461E+001
 1.351481199E+000 2.052088928E+001 -5.971942902E+000 -6.250274277E+001
 1.351881504E+000 2.066458321E+001 -6.037405968E+000 -6.243144226E+001
 1.352281809E+000 2.080808830E+001 -6.102626324E+000 -6.236006546E+001
 1.352682114E+000 2.095139885E+001 -6.167605400E+000 -6.228860855E+001
 1.353082418E+000 2.109451485E+001 -6.232342243E+000 -6.221706772E+001
 1.353482723E+000 2.123743629E+001 -6.296837807E+000 -6.214543915E+001
 1.353883147E+000 2.138015938E+001 -6.361091137E+000 -6.207371521E+001
 1.354283452E+000 2.152268600E+001 -6.425102711E+000 -6.200190353E+001
 1.354683757E+000 2.166501427E+001 -6.488872528E+000 -6.192998886E+001
 1.355084062E+000 2.180714226E+001 -6.552400589E+000 -6.185797119E+001
 1.355484366E+000 2.194906998E+001 -6.615687370E+000 -6.178585052E+001
 1.355884671E+000 2.209079552E+001 -6.678731441E+000 -6.171362305E+001
 1.356284976E+000 2.223231888E+001 -6.741534710E+000 -6.164127731E+001
 1.356685400E+000 2.237363815E+001 -6.804096222E+000 -6.156881332E+001
 1.357085705E+000 2.251475334E+001 -6.866415977E+000 -6.149623108E+001
 1.357486010E+000 2.265566063E+001 -6.928493977E+000 -6.142352295E+001
 1.357886314E+000 2.279636383E+001 -6.990330219E+000 -6.135068512E+001
 1.358286619E+000 2.293685913E+001 -7.051925182E+000 -6.127771378E+001
 1.358686924E+000 2.307714462E+001 -7.113277912E+000 -6.120460129E+001
 1.359087229E+000 2.321722221E+001 -7.174389839E+000 -6.113134766E+001
 1.359487534E+000 2.335708809E+001 -7.235258579E+000 -6.105795288E+001
 1.359887838E+000 2.349674416E+001 -7.295886993E+000 -6.098439789E+001
 1.360288262E+000 2.363618851E+001 -7.356272697E+000 -6.091069412E+001
 1.360688567E+000 2.377542114E+001 -7.416416645E+000 -6.083683014E+001
 1.361088872E+000 2.391444016E+001 -7.476319313E+000 -6.076279831E+001
 1.361489177E+000 2.405324173E+001 -7.535979271E+000 -6.068860245E+001
 1.361889482E+000 2.419183159E+001 -7.595396519E+000 -6.061422729E+001
 1.362289906E+000 2.433020401E+001 -7.654572487E+000 -6.053967667E+001
 1.362690210E+000 2.446836281E+001 -7.713506222E+000 -6.046494675E+001
 1.363090515E+000 2.460630417E+001 -7.772197723E+000 -6.039002609E+001
 1.363490820E+000 2.474402618E+001 -7.830646515E+000 -6.031492233E+001
 1.363891125E+000 2.488152885E+001 -7.888852596E+000 -6.023961258E+001
 1.364291430E+000 2.501881409E+001 -7.946815968E+000 -6.016410446E+001
 1.364691734E+000 2.515587997E+001 -8.004536629E+000 -6.008839035E+001
 1.365092039E+000 2.529272461E+001 -8.062014580E+000 -6.001247406E+001
 1.365492344E+000 2.542934990E+001 -8.119249344E+000 -5.993633270E+001
 1.365892649E+000 2.556575203E+001 -8.176240921E+000 -5.985997772E+001
 1.366293073E+000 2.570193291E+001 -8.232989311E+000 -5.978339767E+001
 1.366693377E+000 2.583789253E+001 -8.289494514E+000 -5.970658493E+001
 1.367093682E+000 2.597362709E+001 -8.345754623E+000 -5.962953949E+001
 1.367493987E+000 2.610914040E+001 -8.401772499E+000 -5.955224991E+001
 1.367894292E+000 2.624442673E+001 -8.457545280E+000 -5.947472000E+001
 1.368294597E+000 2.637948990E+001 -8.513073921E+000 -5.939694595E+001
 1.368695021E+000 2.651432800E+001 -8.568358421E+000 -5.931890869E+001
 1.369095325E+000 2.664894295E+001 -8.623397827E+000 -5.924062347E+001
 1.369495630E+000 2.678333092E+001 -8.678193092E+000 -5.916206741E+001
 1.369895935E+000 2.691749001E+001 -8.732742310E+000 -5.908324051E+001
 1.370296240E+000 2.705142593E+001 -8.787046432E+000 -5.900413895E+001
 1.370696545E+000 2.718513298E+001 -8.841105461E+000 -5.892476654E+001
 1.371096849E+000 2.731861496E+001 -8.894917488E+000 -5.884510803E+001
 1.371497154E+000 2.745186615E+001 -8.948485374E+000 -5.876515961E+001
 1.371897459E+000 2.758489037E+001 -9.001806259E+000 -5.868491745E+001
 1.372297764E+000 2.771768761E+001 -9.054880142E+000 -5.860437775E+001
 1.372698188E+000 2.785025406E+001 -9.107707024E+000 -5.852352905E+001
 1.373098493E+000 2.798259354E+001 -9.160286903E+000 -5.844237137E+001
 1.373498797E+000 2.811470413E+001 -9.212619781E+000 -5.836090851E+001
 1.373899102E+000 2.824658203E+001 -9.264704704E+000 -5.827912140E+001
 1.374299407E+000 2.837823296E+001 -9.316541672E+000 -5.819701004E+001
 1.374699831E+000 2.850965309E+001 -9.368130684E+000 -5.811457062E+001
 1.375100136E+000 2.864084244E+001 -9.419470787E+000 -5.803180313E+001
 1.375500441E+000 2.877180099E+001 -9.470561028E+000 -5.794869232E+001
 1.375900745E+000 2.890253067E+001 -9.521403313E+000 -5.786523438E+001
 1.376301050E+000 2.903302765E+001 -9.571995735E+000 -5.778143311E+001
 1.376701355E+000 2.916329384E+001 -9.622338295E+000 -5.769727325E+001
 1.377101660E+000 2.929332924E+001 -9.672430992E+000 -5.761276245E+001
 1.377501965E+000 2.942313385E+001 -9.722272873E+000 -5.752788544E+001
 1.377902269E+000 2.955270576E+001 -9.771862984E+000 -5.744263458E+001
 1.378302574E+000 2.968204498E+001 -9.821202278E+000 -5.735702133E+001
 1.378702879E+000 2.981115341E+001 -9.870290756E+000 -5.727102280E+001
 1.379103303E+000 2.994002914E+001 -9.919127464E+000 -5.718464279E+001
 1.379503608E+000 3.006867218E+001 -9.967711449E+000 -5.709787750E+001
 1.379903913E+000 3.019708633E+001 -1.001604271E+001 -5.701071548E+001
 1.380304217E+000 3.032526588E+001 -1.006412125E+001 -5.692316055E+001
 1.380704641E+000 3.045321083E+001 -1.011194611E+001 -5.683520508E+001
 1.381104946E+000 3.058092308E+001 -1.015951729E+001 -5.674683762E+001
 1.381505251E+000 3.070840454E+001 -1.020683479E+001 -5.665806198E+001
 1.381905556E+000 3.083565140E+001 -1.025389767E+001 -5.656887054E+001
 1.382305861E+000 3.096266556E+001 -1.030070591E+001 -5.647926331E+001
 1.382706165E+000 3.108944702E+001 -1.034725857E+001 -5.638922501E+001
 1.383106470E+000 3.121599770E+001 -1.039355659E+001 -5.629875565E+001
 1.383506775E+000 3.134231186E+001 -1.043959808E+001 -5.620785904E+001
 1.383907080E+000 3.146839333E+001 -1.048538399E+001 -5.611651993E+001
 1.384307384E+000 3.159424019E+001 -1.053091335E+001 -5.602474213E+001
 1.384707808E+000 3.171985245E+001 -1.057618523E+001 -5.593251038E+001
 1.385108113E+000 3.184523201E+001 -1.062120056E+001 -5.583982849E+001
 1.385508418E+000 3.197037697E+001 -1.066595745E+001 -5.574669266E+001
 1.385908723E+000 3.209529114E+001 -1.071045685E+001 -5.565309525E+001
 1.386309028E+000 3.221997070E+001 -1.075469780E+001 -5.555903625E+001
 1.386709332E+000 3.234441376E+001 -1.079868031E+001 -5.546450806E+001
 1.387109637E+000 3.246862411E+001 -1.084240341E+001 -5.536950302E+001
 1.387510061E+000 3.259259796E+001 -1.088586807E+001 -5.527402496E+001
 1.387910366E+000 3.271633911E+001 -1.092907238E+001 -5.517806244E+001
 1.388310671E+000 3.283984756E+001 -1.097201729E+001 -5.508161926E+001
 1.388710976E+000 3.296311951E+001 -1.101470089E+001 -5.498468399E+001
 1.389111280E+000 3.308615494E+001 -1.105712414E+001 -5.488725662E+001
 1.389511585E+000 3.320895386E+001 -1.109928703E+001 -5.478933334E+001
 1.389911890E+000 3.333152008E+001 -1.114118862E+001 -5.469091034E+001
 1.390312195E+000 3.345385361E+001 -1.118282795E+001 -5.459197998E+001
 1.390712619E+000 3.357595062E+001 -1.122420597E+001 -5.449254608E+001
 1.391112804E+000 3.369781113E+001 -1.126532364E+001 -5.439259720E+001
 1.391513228E+000 3.381943512E+001 -1.130617619E+001 -5.429213333E+001
 1.391913533E+000 3.394082642E+001 -1.134676838E+001 -5.419115448E+001
 1.392313838E+000 3.406197739E+001 -1.138709641E+001 -5.408965302E+001
 1.392714262E+000 3.418289566E+001 -1.142716217E+001 -5.398762131E+001
 1.393114448E+000 3.430357361E+001 -1.146696377E+001 -5.388506699E+001
 1.393514872E+000 3.442401886E+001 -1.150650215E+001 -5.378197861E+001
 1.393915176E+000 3.454422379E+001 -1.154577732E+001 -5.367835617E+001
 1.394315481E+000 3.466419601E+001 -1.158478832E+001 -5.357419586E+001
 1.394715786E+000 3.478392792E+001 -1.162353516E+001 -5.346949387E+001
 1.395116091E+000 3.490342331E+001 -1.166201687E+001 -5.336425018E+001
 1.395516396E+000 3.502267838E+001 -1.170023537E+001 -5.325845718E+001
 1.395916700E+000 3.514170074E+001 -1.173818874E+001 -5.315211487E+001
 1.396317005E+000 3.526047897E+001 -1.177587795E+001 -5.304521942E+001
 1.396717429E+000 3.537902451E+001 -1.181330204E+001 -5.293776703E+001
 1.397117734E+000 3.549732590E+001 -1.185046101E+001 -5.282976151E+001
 1.397518039E+000 3.561539078E+001 -1.188735580E+001 -5.272119522E+001
 1.397918344E+000 3.573321533E+001 -1.192398357E+001 -5.261206818E+001
 1.398318648E+000 3.585079956E+001 -1.196034813E+001 -5.250236893E+001
 1.398718953E+000 3.596814728E+001 -1.199644661E+001 -5.239210892E+001
 1.399119377E+000 3.608525085E+001 -1.203227997E+001 -5.228127670E+001
 1.399519563E+000 3.620211029E+001 -1.206784821E+001 -5.216987228E+001
 1.399919987E+000 3.631873322E+001 -1.210315132E+001 -5.205789948E+001
 1.400320292E+000 3.643510818E+001 -1.213818932E+001 -5.194534302E+001
 1.400720596E+000 3.655124664E+001 -1.217296124E+001 -5.183221817E+001
 1.401120901E+000 3.666714096E+001 -1.220746899E+001 -5.171850586E+001
 1.401521206E+000 3.678278732E+001 -1.224171162E+001 -5.160422134E+001
 1.401921511E+000 3.689819717E+001 -1.227568913E+001 -5.148934937E+001
 1.402321815E+000 3.701335526E+001 -1.230940247E+001 -5.137389374E+001
 1.402722120E+000 3.712827301E+001 -1.234284973E+001 -5.125785065E+001
 1.403122544E+000 3.724294281E+001 -1.237603283E+001 -5.114122391E+001
 1.403522849E+000 3.735736847E+001 -1.240895271E+001 -5.102400589E+001
 1.403923154E+000 3.747154617E+001 -1.244160843E+001 -5.090620422E+001
 1.404323459E+000 3.758547592E+001 -1.247399902E+001 -5.078780365E+001
 1.404723763E+000 3.769915771E+001 -1.250612640E+001 -5.066881943E+001
 1.405124068E+000 3.781259537E+001 -1.253799057E+001 -5.054924011E+001
 1.405524492E+000 3.792577744E+001 -1.256959152E+001 -5.042906952E+001
 1.405924678E+000 3.803871155E+001 -1.260093021E+001 -5.030830383E+001
 1.406325102E+000 3.815139389E+001 -1.263200569E+001 -5.018694305E+001
 1.406725407E+000 3.826382446E+001 -1.266281891E+001 -5.006498718E+001
 1.407125711E+000 3.837600327E+001 -1.269337082E+001 -4.994243622E+001
 1.407526016E+000 3.848793030E+001 -1.272366047E+001 -4.981929016E+001
 1.407926321E+000 3.859960175E+001 -1.275369072E+001 -4.969554901E+001
 1.408326626E+000 3.871102142E+001 -1.278345871E+001 -4.957121277E+001
 1.408726931E+000 3.882218170E+001 -1.281296825E+001 -4.944627762E+001
 1.409127235E+000 3.893308258E+001 -1.284221745E+001 -4.932074738E+001
 1.409527659E+000 3.904373169E+001 -1.287120724E+001 -4.919461823E+001
 1.409927964E+000 3.915412140E+001 -1.289993858E+001 -4.906789780E+001
 1.410328269E+000 3.926424789E+001 -1.292841244E+001 -4.894058228E+001
 1.410728574E+000 3.937411880E+001 -1.295662880E+001 -4.881266785E+001
 1.411128879E+000 3.948372650E+001 -1.298458862E+001 -4.868416214E+001
 1.411529303E+000 3.959307098E+001 -1.301229191E+001 -4.855506134E+001
 1.411929607E+000 3.970215225E+001 -1.303974056E+001 -4.842536926E+001
 1.412329912E+000 3.981096649E+001 -1.306693363E+001 -4.829508209E+001
 1.412730217E+000 3.991951752E+001 -1.309387207E+001 -4.816420746E+001
 1.413130522E+000 4.002780533E+001 -1.312055874E+001 -4.803273773E+001
 1.413530827E+000 4.013582230E+001 -1.314699173E+001 -4.790068054E+001
 1.413931131E+000 4.024357224E+001 -1.317317390E+001 -4.776803970E+001
 1.414331436E+000 4.035104752E+001 -1.319910431E+001 -4.763480759E+001
 1.414731741E+000 4.045825577E+001 -1.322478485E+001 -4.750099182E+001
 1.415132046E+000 4.056518555E+001 -1.325021648E+001 -4.736659241E+001
 1.415532470E+000 4.067184448E+001 -1.327539921E+001 -4.723161316E+001
 1.415932775E+000 4.077823257E+001 -1.330033493E+001 -4.709605408E+001
 1.416333079E+000 4.088433838E+001 -1.332502365E+001 -4.695991516E+001
 1.416733384E+000 4.099016953E+001 -1.334946728E+001 -4.682319641E+001
 1.417133689E+000 4.109571838E+001 -1.337366676E+001 -4.668590927E+001
 1.417533994E+000 4.120098877E+001 -1.339762211E+001 -4.654804611E+001
 1.417934418E+000 4.130597687E+001 -1.342133522E+001 -4.640961838E+001
 1.418334723E+000 4.141068268E+001 -1.344480705E+001 -4.627061844E+001
 1.418735027E+000 4.151510239E+001 -1.346803856E+001 -4.613105392E+001
 1.419135332E+000 4.161923981E+001 -1.349103069E+001 -4.599092865E+001
 1.419535637E+000 4.172308731E+001 -1.351378441E+001 -4.585024261E+001
 1.419935942E+000 4.182664108E+001 -1.353630257E+001 -4.570899963E+001
 1.420336246E+000 4.192990875E+001 -1.355858421E+001 -4.556719971E+001
 1.420736551E+000 4.203288269E+001 -1.358063221E+001 -4.542485428E+001
 1.421136856E+000 4.213556290E+001 -1.360244560E+001 -4.528195953E+001
 1.421537161E+000 4.223795319E+001 -1.362402821E+001 -4.513851929E+001
 1.421937585E+000 4.234003830E+001 -1.364537907E+001 -4.499453354E+001
 1.422337890E+000 4.244182968E+001 -1.366650200E+001 -4.485001373E+001
 1.422738194E+000 4.254331970E+001 -1.368739605E+001 -4.470495987E+001
 1.423138499E+000 4.264450836E+001 -1.370806408E+001 -4.455937195E+001
 1.423538804E+000 4.274539566E+001 -1.372850704E+001 -4.441326141E+001
 1.423939228E+000 4.284597397E+001 -1.374872589E+001 -4.426662445E+001
 1.424339533E+000 4.294624710E+001 -1.376872253E+001 -4.411946869E+001
 1.424739838E+000 4.304621124E+001 -1.378849888E+001 -4.397179413E+001
 1.425140142E+000 4.314587021E+001 -1.380805492E+001 -4.382361221E+001
 1.425540447E+000 4.324520874E+001 -1.382739353E+001 -4.367491913E+001
 1.425940752E+000 4.334423828E+001 -1.384651566E+001 -4.352572250E+001
 1.426341057E+000 4.344295120E+001 -1.386542320E+001 -4.337602997E+001
 1.426741362E+000 4.354134750E+001 -1.388411713E+001 -4.322584152E+001
 1.427141666E+000 4.363942337E+001 -1.390260029E+001 -4.307516098E+001
 1.427541971E+000 4.373718262E+001 -1.392087269E+001 -4.292399979E+001
 1.427942276E+000 4.383461380E+001 -1.393893719E+001 -4.277235794E+001
 1.428342700E+000 4.393172455E+001 -1.395679379E+001 -4.262023926E+001
 1.428743005E+000 4.402850723E+001 -1.397444630E+001 -4.246764755E+001
 1.429143310E+000 4.412495804E+001 -1.399189568E+001 -4.231459427E+001
 1.429543614E+000 4.422108459E+001 -1.400914288E+001 -4.216107941E+001
 1.429943919E+000 4.431687546E+001 -1.402618980E+001 -4.200711060E+001
 1.430344343E+000 4.441233063E+001 -1.404303932E+001 -4.185268784E+001
 1.430744648E+000 4.450745392E+001 -1.405969238E+001 -4.169782257E+001
 1.431144953E+000 4.460223770E+001 -1.407614994E+001 -4.154252243E+001
 1.431545258E+000 4.469668198E+001 -1.409241581E+001 -4.138678360E+001
 1.431945562E+000 4.479078674E+001 -1.410848999E+001 -4.123062134E+001
 1.432345867E+000 4.488454437E+001 -1.412437534E+001 -4.107403564E+001
 1.432746172E+000 4.497795868E+001 -1.414007282E+001 -4.091703415E+001
 1.433146477E+000 4.507102203E+001 -1.415558529E+001 -4.075962067E+001
 1.433546782E+000 4.516373825E+001 -1.417091370E+001 -4.060180664E+001
 1.433947086E+000 4.525610352E+001 -1.418606091E+001 -4.044359589E+001
 1.434347510E+000 4.534811783E+001 -1.420102787E+001 -4.028499222E+001
 1.434747815E+000 4.543977356E+001 -1.421581745E+001 -4.012600327E+001
 1.435148120E+000 4.553107452E+001 -1.423043060E+001 -3.996663284E+001
 1.435548425E+000 4.562200928E+001 -1.424487019E+001 -3.980689240E+001
 1.435948730E+000 4.571258926E+001 -1.425913715E+001 -3.964678574E+001
 1.436349034E+000 4.580280685E+001 -1.427323437E+001 -3.948632050E+001
 1.436749458E+000 4.589265823E+001 -1.428716278E+001 -3.932550049E+001
 1.437149763E+000 4.598213959E+001 -1.430092525E+001 -3.916434097E+001
 1.437550068E+000 4.607125092E+001 -1.431452370E+001 -3.900283813E+001
 1.437950373E+000 4.615999222E+001 -1.432796001E+001 -3.884100342E+001
 1.438350677E+000 4.624836349E+001 -1.434123611E+001 -3.867884445E+001
 1.438750982E+000 4.633636093E+001 -1.435435295E+001 -3.851636124E+001
 1.439151287E+000 4.642397690E+001 -1.436731529E+001 -3.835357666E+001
 1.439551592E+000 4.651121521E+001 -1.438012314E+001 -3.819048309E+001
 1.439951897E+000 4.659807205E+001 -1.439277840E+001 -3.802709579E+001
 1.440352201E+000 4.668454361E+001 -1.440528393E+001 -3.786342239E+001
 1.440752625E+000 4.677063751E+001 -1.441763973E+001 -3.769946289E+001
 1.441152930E+000 4.685633850E+001 -1.442985249E+001 -3.753522873E+001
 1.441553235E+000 4.694165421E+001 -1.444191933E+001 -3.737073135E+001
 1.441953540E+000 4.702657700E+001 -1.445384312E+001 -3.720597458E+001
 1.442353845E+000 4.711111069E+001 -1.446562862E+001 -3.704096603E+001
 1.442754269E+000 4.719524765E+001 -1.447727585E+001 -3.687571716E+001
 1.443154573E+000 4.727899170E+001 -1.448878860E+001 -3.671023178E+001
 1.443554878E+000 4.736233139E+001 -1.450016594E+001 -3.654451752E+001
 1.443955183E+000 4.744527435E+001 -1.451141167E+001 -3.637858582E+001
 1.444355488E+000 4.752781677E+001 -1.452252769E+001 -3.621244049E+001
 1.444755793E+000 4.760995483E+001 -1.453351784E+001 -3.604609299E+001
 1.445156097E+000 4.769168854E+001 -1.454437923E+001 -3.587954712E+001
 1.445556402E+000 4.777301407E+001 -1.455511951E+001 -3.571281815E+001
 1.445956826E+000 4.785392761E+001 -1.456573677E+001 -3.554590988E+001
 1.446357012E+000 4.793443680E+001 -1.457623482E+001 -3.537882996E+001
 1.446757436E+000 4.801453018E+001 -1.458661747E+001 -3.521158600E+001
 1.447157741E+000 4.809420776E+001 -1.459688282E+001 -3.504419327E+001
 1.447558045E+000 4.817347336E+001 -1.460703468E+001 -3.487665176E+001
 1.447958350E+000 4.825231934E+001 -1.461707497E+001 -3.470896912E+001
 1.448358655E+000 4.833074570E+001 -1.462700558E+001 -3.454116058E+001
 1.448758960E+000 4.840875244E+001 -1.463682938E+001 -3.437323380E+001
 1.449159384E+000 4.848633575E+001 -1.464654732E+001 -3.420520020E+001
 1.449559689E+000 4.856349564E+001 -1.465616226E+001 -3.403705597E+001
 1.449959993E+000 4.864022827E+001 -1.466567516E+001 -3.386882019E+001
 1.450360298E+000 4.871653748E+001 -1.467508698E+001 -3.370050049E+001
 1.450760603E+000 4.879241562E+001 -1.468440342E+001 -3.353210068E+001
 1.451160908E+000 4.886786270E+001 -1.469362259E+001 -3.336363220E+001
 1.451561213E+000 4.894288254E+001 -1.470274734E+001 -3.319511032E+001
 1.451961517E+000 4.901746368E+001 -1.471178055E+001 -3.302653503E+001
 1.452361941E+000 4.909161758E+001 -1.472072411E+001 -3.285792160E+001
 1.452762127E+000 4.916532898E+001 -1.472957802E+001 -3.268927002E+001
 1.453162551E+000 4.923860550E+001 -1.473834610E+001 -3.252059555E+001
 1.453562856E+000 4.931144333E+001 -1.474703121E+001 -3.235190964E+001
 1.453963161E+000 4.938384247E+001 -1.475563145E+001 -3.218321609E+001
 1.454363465E+000 4.945579910E+001 -1.476415062E+001 -3.201452637E+001
 1.454763770E+000 4.952731323E+001 -1.477259159E+001 -3.184584999E+001
 1.455164075E+000 4.959838486E+001 -1.478095436E+001 -3.167719460E+001
 1.455564499E+000 4.966901398E+001 -1.478924179E+001 -3.150857162E+001
 1.455964804E+000 4.973919296E+001 -1.479745483E+001 -3.133998489E+001
 1.456365108E+000 4.980892563E+001 -1.480559635E+001 -3.117144775E+001
 1.456765413E+000 4.987821579E+001 -1.481366634E+001 -3.100296593E+001
 1.457165718E+000 4.994705200E+001 -1.482166576E+001 -3.083455467E+001
 1.457566023E+000 5.001544189E+001 -1.482960129E+001 -3.066621780E+001
 1.457966328E+000 5.008337784E+001 -1.483746815E+001 -3.049796677E+001
 1.458366632E+000 5.015086365E+001 -1.484527302E+001 -3.032981110E+001
 1.458767056E+000 5.021789551E+001 -1.485301304E+001 -3.016175652E+001
 1.459167242E+000 5.028447342E+001 -1.486069393E+001 -2.999381256E+001
 1.459567666E+000 5.035059738E+001 -1.486831284E+001 -2.982599449E+001
 1.459967971E+000 5.041626740E+001 -1.487587547E+001 -2.965830421E+001
 1.460368276E+000 5.048147964E+001 -1.488338184E+001 -2.949075699E+001
 1.460768700E+000 5.054623413E+001 -1.489083195E+001 -2.932335472E+001
 1.461168885E+000 5.061053467E+001 -1.489822960E+001 -2.915611076E+001
 1.461569309E+000 5.067437744E+001 -1.490557480E+001 -2.898903465E+001
 1.461969614E+000 5.073776245E+001 -1.491286755E+001 -2.882213593E+001
 1.462369919E+000 5.080068207E+001 -1.492011261E+001 -2.865542412E+001
 1.462770224E+000 5.086314774E+001 -1.492730904E+001 -2.848890305E+001
 1.463170528E+000 5.092515182E+001 -1.493445778E+001 -2.832258797E+001
 1.463570833E+000 5.098670197E+001 -1.494156170E+001 -2.815648460E+001
 1.463971138E+000 5.104778290E+001 -1.494862080E+001 -2.799060249E+001
 1.464371443E+000 5.110840607E+001 -1.495563507E+001 -2.782495117E+001
 1.464771867E+000 5.116856766E+001 -1.496260834E+001 -2.765954018E+001
 1.465172172E+000 5.122827148E+001 -1.496954155E+001 -2.749437714E+001
 1.465572476E+000 5.128750992E+001 -1.497643471E+001 -2.732947159E+001
 1.465972781E+000 5.134628677E+001 -1.498328876E+001 -2.716483498E+001
 1.466373086E+000 5.140460205E+001 -1.499010563E+001 -2.700047112E+001
 1.466773391E+000 5.146245575E+001 -1.499688435E+001 -2.683639145E+001
 1.467173815E+000 5.151984787E+001 -1.500362968E+001 -2.667260551E+001
 1.467574000E+000 5.157677460E+001 -1.501033783E+001 -2.650912094E+001
 1.467974424E+000 5.163324356E+001 -1.501701450E+001 -2.634594727E+001
 1.468374729E+000 5.168925095E+001 -1.502365685E+001 -2.618309402E+001
 1.468775034E+000 5.174479294E+001 -1.503026867E+001 -2.602056694E+001
 1.469175339E+000 5.179987717E+001 -1.503684807E+001 -2.585837746E+001
 1.469575644E+000 5.185449600E+001 -1.504339790E+001 -2.569653511E+001
 1.469975948E+000 5.190866089E+001 -1.504991913E+001 -2.553504562E+001
 1.470376253E+000 5.196236038E+001 -1.505640984E+001 -2.537391663E+001
 1.470776558E+000 5.201560211E+001 -1.506287384E+001 -2.521316147E+001
 1.471176982E+000 5.206838226E+001 -1.506931019E+001 -2.505278397E+001
 1.471577287E+000 5.212070084E+001 -1.507571983E+001 -2.489279556E+001
 1.471977592E+000 5.217256546E+001 -1.508210278E+001 -2.473320389E+001
 1.472377896E+000 5.222396851E+001 -1.508846188E+001 -2.457401466E+001
 1.472778201E+000 5.227491379E+001 -1.509479523E+001 -2.441524124E+001
 1.473178625E+000 5.232540894E+001 -1.510110474E+001 -2.425688553E+001
 1.473578930E+000 5.237544250E+001 -1.510739040E+001 -2.409896088E+001
 1.473979235E+000 5.242501831E+001 -1.511365318E+001 -2.394147110E+001
 1.474379539E+000 5.247414398E+001 -1.511989307E+001 -2.378442955E+001
 1.474779844E+000 5.252281189E+001 -1.512611008E+001 -2.362784004E+001
 1.475180149E+000 5.257103348E+001 -1.513230515E+001 -2.347171211E+001
 1.475580454E+000 5.261879730E+001 -1.513847733E+001 -2.331605148E+001
 1.475980759E+000 5.266611481E+001 -1.514462948E+001 -2.316086769E+001
 1.476381063E+000 5.271297836E+001 -1.515076160E+001 -2.300616837E+001
 1.476781368E+000 5.275939941E+001 -1.515687180E+001 -2.285196304E+001
 1.477181673E+000 5.280536652E+001 -1.516296005E+001 -2.269825554E+001
 1.477582097E+000 5.285088730E+001 -1.516903114E+001 -2.254505539E+001
 1.477982402E+000 5.289596558E+001 -1.517507935E+001 -2.239236832E+001
 1.478382707E+000 5.294059753E+001 -1.518110847E+001 -2.224020576E+001
 1.478783011E+000 5.298479080E+001 -1.518711758E+001 -2.208857155E+001
 1.479183316E+000 5.302853775E+001 -1.519310760E+001 -2.193747330E+001
 1.479583740E+000 5.307184982E+001 -1.519907475E+001 -2.178691673E+001
 1.479984045E+000 5.311471939E+001 -1.520502567E+001 -2.163691330E+001
 1.480384350E+000 5.315715408E+001 -1.521095657E+001 -2.148746681E+001
 1.480784655E+000 5.319915009E+001 -1.521686554E+001 -2.133858299E+001
 1.481184959E+000 5.324071503E+001 -1.522275543E+001 -2.119027138E+001
 1.481585264E+000 5.328184509E+001 -1.522862625E+001 -2.104253769E+001
 1.481985569E+000 5.332254410E+001 -1.523447609E+001 -2.089538765E+001
 1.482385874E+000 5.336281586E+001 -1.524030590E+001 -2.074883080E+001
 1.482786179E+000 5.340265656E+001 -1.524611664E+001 -2.060286903E+001
 1.483186483E+000 5.344207764E+001 -1.525190449E+001 -2.045751381E+001
 1.483586907E+000 5.348107147E+001 -1.525767326E+001 -2.031276703E+001
 1.483987212E+000 5.351964188E+001 -1.526342106E+001 -2.016863441E+001
 1.484387517E+000 5.355779648E+001 -1.526914787E+001 -2.002512550E+001
 1.484787822E+000 5.359552765E+001 -1.527485085E+001 -1.988224602E+001
 1.485188127E+000 5.363284683E+001 -1.528053379E+001 -1.973999977E+001
 1.485588431E+000 5.366974640E+001 -1.528619576E+001 -1.959839249E+001
 1.485988855E+000 5.370623779E+001 -1.529183292E+001 -1.945743370E+001
 1.486389160E+000 5.374231720E+001 -1.529744816E+001 -1.931712341E+001
 1.486789465E+000 5.377798843E+001 -1.530303955E+001 -1.917747116E+001
 1.487189770E+000 5.381325150E+001 -1.530860710E+001 -1.903848076E+001
 1.487590075E+000 5.384811401E+001 -1.531415176E+001 -1.890015793E+001
 1.487990379E+000 5.388257217E+001 -1.531967068E+001 -1.876250839E+001
 1.488390684E+000 5.391662979E+001 -1.532516384E+001 -1.862553596E+001
 1.488790989E+000 5.395029068E+001 -1.533063316E+001 -1.848924637E+001
 1.489191294E+000 5.398355865E+001 -1.533607483E+001 -1.835364342E+001
 1.489591599E+000 5.401643372E+001 -1.534149170E+001 -1.821873474E+001
 1.489992023E+000 5.404891586E+001 -1.534687901E+001 -1.808452034E+001
 1.490392327E+000 5.408101273E+001 -1.535223866E+001 -1.795100975E+001
 1.490792632E+000 5.411272430E+001 -1.535757160E+001 -1.781820488E+001
 1.491192937E+000 5.414405060E+001 -1.536287308E+001 -1.768610954E+001
 1.491593242E+000 5.417499542E+001 -1.536814594E+001 -1.755472946E+001
 1.491993666E+000 5.420556259E+001 -1.537339020E+001 -1.742406654E+001
 1.492393970E+000 5.423575592E+001 -1.537860107E+001 -1.729412842E+001
 1.492794275E+000 5.426557541E+001 -1.538378239E+001 -1.716491508E+001
 1.493194580E+000 5.429502487E+001 -1.538893032E+001 -1.703643227E+001
 1.493594885E+000 5.432410431E+001 -1.539404583E+001 -1.690868378E+001
 1.493995190E+000 5.435281754E+001 -1.539912605E+001 -1.678167152E+001
 1.494395494E+000 5.438117218E+001 -1.540417385E+001 -1.665540123E+001
 1.494795799E+000 5.440916443E+001 -1.540918732E+001 -1.652987480E+001
 1.495196104E+000 5.443679810E+001 -1.541416264E+001 -1.640509415E+001
 1.495596409E+000 5.446407700E+001 -1.541910267E+001 -1.628106499E+001
 1.495996833E+000 5.449100494E+001 -1.542400551E+001 -1.615778923E+001
 1.496397138E+000 5.451758575E+001 -1.542886829E+001 -1.603526878E+001
 1.496797442E+000 5.454381561E+001 -1.543369579E+001 -1.591350651E+001
 1.497197747E+000 5.456970596E+001 -1.543848038E+001 -1.579250622E+001
 1.497598052E+000 5.459524918E+001 -1.544322681E+001 -1.567226887E+001
 1.497998357E+000 5.462046051E+001 -1.544793129E+001 -1.555279827E+001
 1.498398781E+000 5.464533234E+001 -1.545259476E+001 -1.543409538E+001
 1.498799086E+000 5.466987228E+001 -1.545721340E+001 -1.531616116E+001
 1.499199390E+000 5.469408798E+001 -1.546179104E+001 -1.519900131E+001
 1.499599695E+000 5.471797180E+001 -1.546632290E+001 -1.508261490E+001
 1.500000000E+000 5.474153137E+001 -1.547081089E+001 -1.496700191E+001
 1.500400305E+000 5.476477051E+001 -1.547525406E+001 -1.485216808E+001
 1.500800610E+000 5.478769302E+001 -1.547964859E+001 -1.473811245E+001
 1.501200914E+000 5.481029892E+001 -1.548399639E+001 -1.462483692E+001
 1.501601219E+000 5.483259201E+001 -1.548829556E+001 -1.451234245E+001
 1.502001524E+000 5.485457993E+001 -1.549254799E+001 -1.440062904E+001
 1.502401829E+000 5.487625504E+001 -1.549674797E+001 -1.428969955E+001
 1.502802253E+000 5.489762878E+001 -1.550089931E+001 -1.417955303E+001
 1.503202558E+000 5.491870499E+001 -1.550499916E+001 -1.407019138E+001
 1.503602982E+000 5.493947983E+001 -1.550904751E+001 -1.396161461E+001
 1.504003167E+000 5.495996094E+001 -1.551304150E+001 -1.385382366E+001
 1.504403591E+000 5.498015213E+001 -1.551698494E+001 -1.374681759E+001
 1.504803896E+000 5.500004959E+001 -1.552087116E+001 -1.364059639E+001
 1.505204201E+000 5.501966858E+001 -1.552470398E+001 -1.353516197E+001
 1.505604506E+000 5.503900146E+001 -1.552848148E+001 -1.343051338E+001
 1.506004810E+000 5.505804825E+001 -1.553220177E+001 -1.332664967E+001
 1.506405115E+000 5.507682800E+001 -1.553586483E+001 -1.322357082E+001
 1.506805420E+000 5.509532547E+001 -1.553947163E+001 -1.312127686E+001
 1.507205725E+000 5.511355591E+001 -1.554301929E+001 -1.301976681E+001
 1.507606030E+000 5.513151932E+001 -1.554650784E+001 -1.291903973E+001
 1.508006334E+000 5.514921570E+001 -1.554993534E+001 -1.281909466E+001
 1.508406639E+000 5.516664886E+001 -1.555330372E+001 -1.271993065E+001
 1.508807063E+000 5.518382263E+001 -1.555661201E+001 -1.262154675E+001
 1.509207368E+000 5.520074463E+001 -1.555985737E+001 -1.252394199E+001
 1.509607673E+000 5.521740341E+001 -1.556304073E+001 -1.242711449E+001
 1.510008097E+000 5.523381805E+001 -1.556616211E+001 -1.233106136E+001
 1.510408282E+000 5.524998474E+001 -1.556921864E+001 -1.223578358E+001
 1.510808706E+000 5.526590729E+001 -1.557221127E+001 -1.214127827E+001
 1.511209011E+000 5.528158569E+001 -1.557514191E+001 -1.204754162E+001
 1.511609316E+000 5.529702377E+001 -1.557800579E+001 -1.195457554E+001
 1.512009621E+000 5.531222916E+001 -1.558080387E+001 -1.186237431E+001
 1.512409925E+000 5.532719803E+001 -1.558353615E+001 -1.177093601E+001
 1.512810230E+000 5.534193802E+001 -1.558620358E+001 -1.168026066E+001
 1.513210535E+000 5.535644913E+001 -1.558880234E+001 -1.159034252E+001
 1.513610840E+000 5.537073135E+001 -1.559133434E+001 -1.150118256E+001
 1.514011145E+000 5.538479614E+001 -1.559380054E+001 -1.141277409E+001
 1.514411449E+000 5.539863968E+001 -1.559619617E+001 -1.132511616E+001
 1.514811754E+000 5.541226578E+001 -1.559852505E+001 -1.123820591E+001
 1.515212178E+000 5.542567825E+001 -1.560078621E+001 -1.115203953E+001
 1.515612483E+000 5.543888092E+001 -1.560297680E+001 -1.106661320E+001
 1.516012907E+000 5.545186996E+001 -1.560509777E+001 -1.098192501E+001
 1.516413212E+000 5.546465683E+001 -1.560715008E+001 -1.089797020E+001
 1.516813517E+000 5.547723770E+001 -1.560913277E+001 -1.081474495E+001
 1.517213821E+000 5.548962021E+001 -1.561104488E+001 -1.073224640E+001
 1.517614126E+000 5.550180054E+001 -1.561288738E+001 -1.065047073E+001
 1.518014431E+000 5.551378632E+001 -1.561465931E+001 -1.056941223E+001
 1.518414736E+000 5.552558136E+001 -1.561636162E+001 -1.048906803E+001
 1.518815041E+000 5.553718567E+001 -1.561799240E+001 -1.040943432E+001
 1.519215345E+000 5.554859924E+001 -1.561955547E+001 -1.033050537E+001
 1.519615650E+000 5.555982590E+001 -1.562104416E+001 -1.025227737E+001
 1.520015955E+000 5.557086945E+001 -1.562246513E+001 -1.017474556E+001
 1.520416379E+000 5.558172989E+001 -1.562381363E+001 -1.009790421E+001
 1.520816565E+000 5.559241486E+001 -1.562509251E+001 -1.002175045E+001
 1.521216989E+000 5.560292435E+001 -1.562629986E+001 -9.946277618E+000
 1.521617293E+000 5.561325836E+001 -1.562743855E+001 -9.871481895E+000
 1.522017598E+000 5.562342072E+001 -1.562850571E+001 -9.797357559E+000
 1.522418022E+000 5.563341141E+001 -1.562950325E+001 -9.723898888E+000
 1.522818327E+000 5.564323807E+001 -1.563043022E+001 -9.651100159E+000
 1.523218632E+000 5.565289688E+001 -1.563128757E+001 -9.578957558E+000
 1.523618937E+000 5.566239166E+001 -1.563207626E+001 -9.507462502E+000
 1.524019241E+000 5.567173004E+001 -1.563279533E+001 -9.436612129E+000
 1.524419546E+000 5.568090439E+001 -1.563344574E+001 -9.366399765E+000
 1.524819851E+000 5.568992615E+001 -1.563402653E+001 -9.296818733E+000
 1.525220156E+000 5.569879150E+001 -1.563454056E+001 -9.227864265E+000
 1.525620461E+000 5.570750046E+001 -1.563498592E+001 -9.159527779E+000
 1.526020765E+000 5.571606445E+001 -1.563536358E+001 -9.091804504E+000
 1.526421070E+000 5.572447586E+001 -1.563567448E+001 -9.024688721E+000
 1.526821494E+000 5.573273849E+001 -1.563591862E+001 -8.958172798E+000
 1.527221680E+000 5.574085999E+001 -1.563609791E+001 -8.892251968E+000
 1.527622104E+000 5.574883652E+001 -1.563621044E+001 -8.826916695E+000
 1.528022408E+000 5.575666809E+001 -1.563625813E+001 -8.762162209E+000
 1.528422713E+000 5.576436615E+001 -1.563624287E+001 -8.697980881E+000
 1.528823137E+000 5.577191925E+001 -1.563616276E+001 -8.634366035E+000
 1.529223442E+000 5.577934265E+001 -1.563602066E+001 -8.571310043E+000
 1.529623747E+000 5.578662491E+001 -1.563581657E+001 -8.508807182E+000
 1.530024052E+000 5.579377747E+001 -1.563554955E+001 -8.446848869E+000
 1.530424356E+000 5.580079651E+001 -1.563522148E+001 -8.385428429E+000
 1.530824661E+000 5.580768204E+001 -1.563483620E+001 -8.324538231E+000
 1.531224966E+000 5.581444168E+001 -1.563438892E+001 -8.264171600E+000
 1.531625271E+000 5.582107544E+001 -1.563388538E+001 -8.204319000E+000
 1.532025576E+000 5.582757950E+001 -1.563332176E+001 -8.144974709E+000
 1.532425880E+000 5.583396149E+001 -1.563270378E+001 -8.086129189E+000
 1.532826185E+000 5.584021759E+001 -1.563202858E+001 -8.027775764E+000
 1.533226609E+000 5.584635162E+001 -1.563129997E+001 -7.969907284E+000
 1.533626795E+000 5.585236740E+001 -1.563051796E+001 -7.912513733E+000
 1.534027219E+000 5.585826111E+001 -1.562968063E+001 -7.855588436E+000
 1.534427524E+000 5.586403275E+001 -1.562879467E+001 -7.799123287E+000
 1.534827948E+000 5.586968994E+001 -1.562785721E+001 -7.743109703E+000
 1.535228252E+000 5.587523270E+001 -1.562687016E+001 -7.687539577E+000
 1.535628557E+000 5.588065338E+001 -1.562583351E+001 -7.632403374E+000
 1.536028862E+000 5.588596344E+001 -1.562475109E+001 -7.577694416E+000
 1.536429167E+000 5.589115906E+001 -1.562362385E+001 -7.523404121E+000
 1.536829472E+000 5.589624023E+001 -1.562244987E+001 -7.469522953E+000
 1.537229776E+000 5.590121078E+001 -1.562123394E+001 -7.416042805E+000
 1.537630081E+000 5.590607071E+001 -1.561997509E+001 -7.362954140E+000
 1.538030386E+000 5.591081619E+001 -1.561867428E+001 -7.310249805E+000
 1.538430691E+000 5.591545486E+001 -1.561733532E+001 -7.257919788E+000
 1.538830996E+000 5.591998291E+001 -1.561595726E+001 -7.205955505E+000
 1.539231420E+000 5.592440033E+001 -1.561454201E+001 -7.154348373E+000
 1.539631724E+000 5.592871094E+001 -1.561309242E+001 -7.103088856E+000
 1.540032029E+000 5.593291473E+001 -1.561160851E+001 -7.052168846E+000
 1.540432334E+000 5.593701172E+001 -1.561009026E+001 -7.001577854E+000
 1.540832639E+000 5.594099808E+001 -1.560854149E+001 -6.951308250E+000
 1.541233063E+000 5.594488144E+001 -1.560696411E+001 -6.901350021E+000
 1.541633368E+000 5.594865799E+001 -1.560535717E+001 -6.851694107E+000
 1.542033672E+000 5.595232773E+001 -1.560372448E+001 -6.802330971E+000
 1.542433977E+000 5.595589066E+001 -1.560206604E+001 -6.753252506E+000
 1.542834282E+000 5.595935059E+001 -1.560038471E+001 -6.704447746E+000
 1.543234587E+000 5.596270752E+001 -1.559868050E+001 -6.655908108E+000
 1.543634892E+000 5.596595764E+001 -1.559695625E+001 -6.607624531E+000
 1.544035196E+000 5.596910095E+001 -1.559521198E+001 -6.559587002E+000
 1.544435501E+000 5.597214127E+001 -1.559345150E+001 -6.511785984E+000
 1.544835806E+000 5.597507477E+001 -1.559167480E+001 -6.464212418E+000
 1.545236111E+000 5.597790527E+001 -1.558988476E+001 -6.416856766E+000
 1.545636535E+000 5.598063278E+001 -1.558808327E+001 -6.369708538E+000
 1.546036839E+000 5.598324966E+001 -1.558627033E+001 -6.322759151E+000
 1.546437144E+000 5.598576736E+001 -1.558444786E+001 -6.275998592E+000
 1.546837449E+000 5.598817444E+001 -1.558262062E+001 -6.229417801E+000
 1.547237873E+000 5.599047852E+001 -1.558078671E+001 -6.183006287E+000
 1.547638178E+000 5.599267578E+001 -1.557894993E+001 -6.136754513E+000
 1.548038483E+000 5.599477005E+001 -1.557711029E+001 -6.090652943E+000
 1.548438787E+000 5.599675369E+001 -1.557527161E+001 -6.044692039E+000
 1.548839092E+000 5.599863052E+001 -1.557343388E+001 -5.998861790E+000
 1.549239397E+000 5.600040054E+001 -1.557159996E+001 -5.953152657E+000
 1.549639702E+000 5.600206375E+001 -1.556977367E+001 -5.907554150E+000
 1.550040007E+000 5.600361633E+001 -1.556795120E+001 -5.862057686E+000
 1.550440311E+000 5.600506210E+001 -1.556613922E+001 -5.816652775E+000
 1.550840616E+000 5.600639725E+001 -1.556433964E+001 -5.771329880E+000
 1.551240921E+000 5.600762177E+001 -1.556255245E+001 -5.726079464E+000
 1.551641226E+000 5.600873566E+001 -1.556077766E+001 -5.680891037E+000
 1.552041650E+000 5.600973892E+001 -1.555902100E+001 -5.635755062E+000
 1.552441955E+000 5.601062775E+001 -1.555728245E+001 -5.590662479E+000
 1.552842259E+000 5.601140594E+001 -1.555556488E+001 -5.545602322E+000
 1.553242564E+000 5.601206589E+001 -1.555386925E+001 -5.500566006E+000
 1.553642988E+000 5.601261520E+001 -1.555219746E+001 -5.455543041E+000
 1.554043293E+000 5.601304626E+001 -1.555055141E+001 -5.410524368E+000
 1.554443598E+000 5.601336288E+001 -1.554893303E+001 -5.365499020E+000
 1.554843903E+000 5.601355743E+001 -1.554734516E+001 -5.320458889E+000
 1.555244207E+000 5.601363754E+001 -1.554578781E+001 -5.275392532E+000
 1.555644512E+000 5.601359558E+001 -1.554426384E+001 -5.230291843E+000
 1.556044817E+000 5.601343536E+001 -1.554277515E+001 -5.185146332E+000
 1.556445122E+000 5.601315308E+001 -1.554132366E+001 -5.139946461E+000
 1.556845427E+000 5.601274490E+001 -1.553991222E+001 -5.094683170E+000
 1.557245731E+000 5.601221848E+001 -1.553854084E+001 -5.049345970E+000
 1.557646036E+000 5.601156235E+001 -1.553721428E+001 -5.003925800E+000
 1.558046460E+000 5.601078033E+001 -1.553592968E+001 -4.958413124E+000
 1.558446765E+000 5.600986862E+001 -1.553469372E+001 -4.912797928E+000
 1.558847070E+000 5.600883102E+001 -1.553350544E+001 -4.867071629E+000
 1.559247375E+000 5.600765991E+001 -1.553236580E+001 -4.821224213E+000
 1.559647679E+000 5.600635529E+001 -1.553128052E+001 -4.775246143E+000
 1.560048103E+000 5.600492096E+001 -1.553024864E+001 -4.729128838E+000
 1.560448408E+000 5.600335312E+001 -1.552927208E+001 -4.682861805E+000
 1.560848713E+000 5.600164795E+001 -1.552835369E+001 -4.636436939E+000
 1.561249018E+000 5.599980164E+001 -1.552749443E+001 -4.589844704E+000
 1.561649323E+000 5.599782181E+001 -1.552669525E+001 -4.543074608E+000
 1.562049627E+000 5.599570084E+001 -1.552596092E+001 -4.496119499E+000
 1.562449932E+000 5.599343872E+001 -1.552529049E+001 -4.448968887E+000
 1.562850237E+000 5.599103165E+001 -1.552468681E+001 -4.401614189E+000
 1.563250542E+000 5.598847580E+001 -1.552415085E+001 -4.354046822E+000
 1.563650846E+000 5.598577881E+001 -1.552368641E+001 -4.306256771E+000
 1.564051151E+000 5.598292923E+001 -1.552329254E+001 -4.258236408E+000
 1.564451575E+000 5.597993088E+001 -1.552297306E+001 -4.209975719E+000
 1.564851880E+000 5.597677994E+001 -1.552272701E+001 -4.161467075E+000
 1.565252304E+000 5.597347641E+001 -1.552256012E+001 -4.112700939E+000
 1.565652490E+000 5.597001648E+001 -1.552247047E+001 -4.063668728E+000
 1.566052914E+000 5.596640015E+001 -1.552246094E+001 -4.014361858E+000
 1.566453218E+000 5.596262741E+001 -1.552253437E+001 -3.964771986E+000
 1.566853523E+000 5.595869064E+001 -1.552268982E+001 -3.914890766E+000
 1.567253828E+000 5.595458984E+001 -1.552293015E+001 -3.864709854E+000
 1.567654133E+000 5.595032883E+001 -1.552325821E+001 -3.814220667E+000
 1.568054438E+000 5.594590378E+001 -1.552367306E+001 -3.763415098E+000
 1.568454742E+000 5.594130707E+001 -1.552417850E+001 -3.712285042E+000
 1.568855047E+000 5.593653870E+001 -1.552477455E+001 -3.660822153E+000
 1.569255352E+000 5.593159866E+001 -1.552546406E+001 -3.609018564E+000
 1.569655776E+000 5.592648697E+001 -1.552624607E+001 -3.556866407E+000
 1.570055962E+000 5.592119980E+001 -1.552712536E+001 -3.504357576E+000
 1.570456386E+000 5.591573715E+001 -1.552810097E+001 -3.451484442E+000
 1.570856690E+000 5.591009140E+001 -1.552917671E+001 -3.398239374E+000
 1.571256995E+000 5.590426636E+001 -1.553034973E+001 -3.344614744E+000
 1.571657419E+000 5.589825439E+001 -1.553162479E+001 -3.290602922E+000
 1.572057605E+000 5.589205933E+001 -1.553300095E+001 -3.236196518E+000
 1.572458029E+000 5.588567352E+001 -1.553448391E+001 -3.181388140E+000
 1.572858334E+000 5.587910461E+001 -1.553606987E+001 -3.126170874E+000
 1.573258638E+000 5.587233734E+001 -1.553776169E+001 -3.070536852E+000
 1.573658943E+000 5.586537933E+001 -1.553956127E+001 -3.014479399E+000
 1.574059248E+000 5.585822296E+001 -1.554147053E+001 -2.957991600E+000
 1.574459553E+000 5.585087204E+001 -1.554348946E+001 -2.901066542E+000
 1.574859858E+000 5.584331512E+001 -1.554561806E+001 -2.843697309E+000
 1.575260162E+000 5.583555984E+001 -1.554786015E+001 -2.785877228E+000
 1.575660467E+000 5.582760239E+001 -1.555021477E+001 -2.727599859E+000
 1.576060891E+000 5.581943512E+001 -1.555268383E+001 -2.668858290E+000
 1.576461077E+000 5.581106186E+001 -1.555526924E+001 -2.609646797E+000
 1.576861501E+000 5.580247498E+001 -1.555797100E+001 -2.549958229E+000
 1.577261806E+000 5.579367447E+001 -1.556078815E+001 -2.489787102E+000
 1.577662110E+000 5.578466415E+001 -1.556372547E+001 -2.429127216E+000
 1.578062534E+000 5.577542877E+001 -1.556678200E+001 -2.367972136E+000
 1.578462839E+000 5.576597977E+001 -1.556995583E+001 -2.306316614E+000
 1.578863144E+000 5.575630569E+001 -1.557325363E+001 -2.244154453E+000
 1.579263449E+000 5.574641037E+001 -1.557667160E+001 -2.181480408E+000
 1.579663754E+000 5.573628616E+001 -1.558021355E+001 -2.118288755E+000
 1.580064058E+000 5.572593689E+001 -1.558387756E+001 -2.054573774E+000
 1.580464363E+000 5.571535492E+001 -1.558766460E+001 -1.990330338E+000
 1.580864668E+000 5.570454025E+001 -1.559157848E+001 -1.925553322E+000
 1.581264973E+000 5.569349289E+001 -1.559561729E+001 -1.860237718E+000
 1.581665277E+000 5.568220520E+001 -1.559978199E+001 -1.794378400E+000
 1.582065582E+000 5.567068100E+001 -1.560407257E+001 -1.727970719E+000
 1.582466006E+000 5.565891647E+001 -1.560849190E+001 -1.661009789E+000
 1.582866192E+000 5.564690399E+001 -1.561303711E+001 -1.593490958E+000
 1.583266616E+000 5.563464737E+001 -1.561771297E+001 -1.525409818E+000
 1.583666921E+000 5.562214279E+001 -1.562251568E+001 -1.456761956E+000
 1.584067345E+000 5.560939026E+001 -1.562744904E+001 -1.387543201E+000
 1.584467649E+000 5.559638214E+001 -1.563251209E+001 -1.317749381E+000
 1.584867954E+000 5.558312225E+001 -1.563770485E+001 -1.247376442E+000
 1.585268259E+000 5.556959915E+001 -1.564302921E+001 -1.176420569E+000
 1.585668564E+000 5.555582428E+001 -1.564848232E+001 -1.104878068E+000
 1.586068869E+000 5.554178619E+001 -1.565406799E+001 -1.032745242E+000
 1.586469173E+000 5.552748108E+001 -1.565978527E+001 -9.600185156E-001
 1.586869478E+000 5.551291275E+001 -1.566563320E+001 -8.866946101E-001
 1.587269783E+000 5.549807739E+001 -1.567161465E+001 -8.127703071E-001
 1.587670088E+000 5.548297501E+001 -1.567772770E+001 -7.382424474E-001
 1.588070393E+000 5.546759415E+001 -1.568397236E+001 -6.631080508E-001
 1.588470817E+000 5.545193863E+001 -1.569034863E+001 -5.873642564E-001
 1.588871121E+000 5.543601227E+001 -1.569685936E+001 -5.110083222E-001
 1.589271426E+000 5.541980362E+001 -1.570349979E+001 -4.340377450E-001
 1.589671731E+000 5.540331650E+001 -1.571027565E+001 -3.564499617E-001
 1.590072036E+000 5.538654327E+001 -1.571718216E+001 -2.782426775E-001
 1.590472460E+000 5.536948776E+001 -1.572422314E+001 -1.994136721E-001
 1.590872765E+000 5.535214615E+001 -1.573139477E+001 -1.199609116E-001
 1.591273069E+000 5.533451080E+001 -1.573869896E+001 -3.988245502E-002
 1.591673374E+000 5.531658554E+001 -1.574613571E+001 4.082349688E-002
 1.592073679E+000 5.529837036E+001 -1.575370502E+001 1.221586019E-001
 1.592473984E+000 5.527985382E+001 -1.576140499E+001 2.041243911E-001
 1.592874289E+000 5.526104355E+001 -1.576923847E+001 2.867222726E-001
 1.593274593E+000 5.524193192E+001 -1.577720261E+001 3.699534535E-001
 1.593674898E+000 5.522252274E+001 -1.578529835E+001 4.538191855E-001
 1.594075203E+000 5.520280075E+001 -1.579352379E+001 5.383202434E-001
 1.594475508E+000 5.518278122E+001 -1.580187988E+001 6.234576702E-001
 1.594875932E+000 5.516244888E+001 -1.581036854E+001 7.092320919E-001
 1.595276237E+000 5.514180756E+001 -1.581898689E+001 7.956441045E-001
 1.595676541E+000 5.512085724E+001 -1.582773209E+001 8.826941252E-001
 1.596076846E+000 5.509958649E+001 -1.583660984E+001 9.703825116E-001
 1.596477270E+000 5.507800674E+001 -1.584561443E+001 1.058709383E+000
 1.596877575E+000 5.505610657E+001 -1.585474777E+001 1.147674799E+000
 1.597277880E+000 5.503388596E+001 -1.586400890E+001 1.237278700E+000
 1.597678185E+000 5.501134491E+001 -1.587339783E+001 1.327520609E+000
 1.598078489E+000 5.498847580E+001 -1.588291168E+001 1.418400407E+000
 1.598478794E+000 5.496528625E+001 -1.589255428E+001 1.509917498E+000
 1.598879099E+000 5.494176483E+001 -1.590232182E+001 1.602071285E+000
 1.599279404E+000 5.491791916E+001 -1.591221333E+001 1.694860816E+000
 1.599679708E+000 5.489373779E+001 -1.592222977E+001 1.788285255E+000
 1.600080013E+000 5.486922455E+001 -1.593236923E+001 1.882343650E+000
 1.600480318E+000 5.484437943E+001 -1.594263363E+001 1.977034569E+000
 1.600880623E+000 5.481919479E+001 -1.595301914E+001 2.072356939E+000
 1.601281047E+000 5.479367065E+001 -1.596352673E+001 2.168308973E+000
 1.601681352E+000 5.476780701E+001 -1.597415447E+001 2.264889240E+000
 1.602081656E+000 5.474160004E+001 -1.598490334E+001 2.362096071E+000
 1.602481961E+000 5.471504974E+001 -1.599577236E+001 2.459927559E+000
 1.602882385E+000 5.468815613E+001 -1.600675774E+001 2.558381319E+000
 1.603282690E+000 5.466091156E+001 -1.601786423E+001 2.657455683E+000
 1.603682995E+000 5.463331985E+001 -1.602908516E+001 2.757148266E+000
 1.604083300E+000 5.460538101E+001 -1.604042244E+001 2.857456446E+000
 1.604483604E+000 5.457708359E+001 -1.605187798E+001 2.958377838E+000
 1.604883909E+000 5.454843140E+001 -1.606344414E+001 3.059909582E+000
 1.605284214E+000 5.451942825E+001 -1.607512665E+001 3.162049055E+000
 1.605684519E+000 5.449006653E+001 -1.608692169E+001 3.264793396E+000
 1.606084824E+000 5.446034241E+001 -1.609882545E+001 3.368139267E+000
 1.606485128E+000 5.443026352E+001 -1.611084366E+001 3.472083330E+000
 1.606885433E+000 5.439981842E+001 -1.612297058E+001 3.576622963E+000
 1.607285857E+000 5.436901093E+001 -1.613520622E+001 3.681753874E+000
 1.607686162E+000 5.433783722E+001 -1.614754868E+001 3.787472725E+000
 1.608086467E+000 5.430629730E+001 -1.615999985E+001 3.893775702E+000
 1.608486772E+000 5.427438736E+001 -1.617255783E+001 4.000658989E+000
 1.608887076E+000 5.424210739E+001 -1.618521881E+001 4.108119011E+000
 1.609287500E+000 5.420946121E+001 -1.619798470E+001 4.216151237E+000
 1.609687805E+000 5.417644119E+001 -1.621085548E+001 4.324751377E+000
 1.610088110E+000 5.414304352E+001 -1.622382545E+001 4.433915138E+000
 1.610488415E+000 5.410927200E+001 -1.623689842E+001 4.543637753E+000
 1.610888720E+000 5.407512283E+001 -1.625006866E+001 4.653914928E+000
 1.611289024E+000 5.404059601E+001 -1.626334000E+001 4.764742374E+000
 1.611689329E+000 5.400569153E+001 -1.627670860E+001 4.876114845E+000
 1.612089634E+000 5.397040558E+001 -1.629017448E+001 4.988026619E+000
 1.612489939E+000 5.393473816E+001 -1.630373573E+001 5.100473881E+000
 1.612890244E+000 5.389868546E+001 -1.631739044E+001 5.213449955E+000
 1.613290548E+000 5.386224747E+001 -1.633113861E+001 5.326951027E+000
 1.613690972E+000 5.382542801E+001 -1.634498024E+001 5.440970421E+000
 1.614091277E+000 5.378821945E+001 -1.635891342E+001 5.555502892E+000
 1.614491582E+000 5.375062180E+001 -1.637293625E+001 5.670543671E+000
 1.614891887E+000 5.371263123E+001 -1.638704681E+001 5.786085129E+000
 1.615292311E+000 5.367425537E+001 -1.640124702E+001 5.902123451E+000
 1.615692616E+000 5.363548660E+001 -1.641553116E+001 6.018650532E+000
 1.616092920E+000 5.359632492E+001 -1.642990494E+001 6.135661602E+000
 1.616493225E+000 5.355677032E+001 -1.644436264E+001 6.253149509E+000
 1.616893530E+000 5.351681900E+001 -1.645890236E+001 6.371109009E+000
 1.617293835E+000 5.347647095E+001 -1.647352600E+001 6.489532471E+000
 1.617694139E+000 5.343572998E+001 -1.648822975E+001 6.608413696E+000
 1.618094444E+000 5.339458847E+001 -1.650301361E+001 6.727746487E+000
 1.618494749E+000 5.335304642E+001 -1.651787567E+001 6.847523689E+000
 1.618895054E+000 5.331110764E+001 -1.653281593E+001 6.967738152E+000
 1.619295359E+000 5.326876450E+001 -1.654783440E+001 7.088382721E+000
 1.619695783E+000 5.322602081E+001 -1.656292915E+001 7.209450722E+000
 1.620096087E+000 5.318287659E+001 -1.657809639E+001 7.330935001E+000
 1.620496392E+000 5.313932800E+001 -1.659333801E+001 7.452828407E+000
 1.620896697E+000 5.309537506E+001 -1.660865211E+001 7.575122833E+000
 1.621297002E+000 5.305101776E+001 -1.662403679E+001 7.697812080E+000
 1.621697426E+000 5.300625229E+001 -1.663949394E+001 7.820886135E+000
 1.622097731E+000 5.296107864E+001 -1.665501785E+001 7.944340229E+000
 1.622498035E+000 5.291549683E+001 -1.667061043E+001 8.068163872E+000
 1.622898340E+000 5.286951065E+001 -1.668626976E+001 8.192351341E+000
 1.623298645E+000 5.282311630E+001 -1.670199585E+001 8.316892624E+000
 1.623698950E+000 5.277630997E+001 -1.671778679E+001 8.441781998E+000
 1.624099255E+000 5.272909164E+001 -1.673363876E+001 8.567009926E+000
 1.624499559E+000 5.268146515E+001 -1.674955750E+001 8.692567825E+000
 1.624899864E+000 5.263342667E+001 -1.676553535E+001 8.818449020E+000
 1.625300169E+000 5.258497620E+001 -1.678157425E+001 8.944643021E+000
 1.625700474E+000 5.253611374E+001 -1.679767227E+001 9.071143150E+000
 1.626100898E+000 5.248683167E+001 -1.681382942E+001 9.197938919E+000
 1.626501203E+000 5.243714142E+001 -1.683004189E+001 9.325023651E+000
 1.626901507E+000 5.238703537E+001 -1.684631348E+001 9.452387810E+000
 1.627301812E+000 5.233651733E+001 -1.686263847E+001 9.580022812E+000
 1.627702236E+000 5.228557968E+001 -1.687902069E+001 9.707919121E+000
 1.628102541E+000 5.223422623E+001 -1.689545441E+001 9.836068153E+000
 1.628502846E+000 5.218245697E+001 -1.691194153E+001 9.964461327E+000
 1.628903151E+000 5.213027191E+001 -1.692847824E+001 1.009309006E+001
 1.629303455E+000 5.207767487E+001 -1.694506836E+001 1.022194386E+001
 1.629703760E+000 5.202465057E+001 -1.696170616E+001 1.035101318E+001
 1.630104065E+000 5.197121429E+001 -1.697839355E+001 1.048029137E+001
 1.630504370E+000 5.191735840E+001 -1.699512863E+001 1.060976696E+001
 1.630904675E+000 5.186308670E+001 -1.701190948E+001 1.073943043E+001
 1.631304979E+000 5.180839157E+001 -1.702873611E+001 1.086927319E+001
 1.631705284E+000 5.175328064E+001 -1.704560852E+001 1.099928474E+001
 1.632105589E+000 5.169775009E+001 -1.706252480E+001 1.112945747E+001
 1.632506013E+000 5.164179993E+001 -1.707948494E+001 1.125977993E+001
 1.632906318E+000 5.158543015E+001 -1.709648705E+001 1.139024353E+001
 1.633306742E+000 5.152864075E+001 -1.711353111E+001 1.152083683E+001
 1.633706927E+000 5.147143173E+001 -1.713061333E+001 1.165155220E+001
 1.634107351E+000 5.141380310E+001 -1.714773750E+001 1.178237915E+001
 1.634507656E+000 5.135575104E+001 -1.716490173E+001 1.191330624E+001
 1.634907961E+000 5.129728317E+001 -1.718210030E+001 1.204432583E+001
 1.635308266E+000 5.123839188E+001 -1.719934082E+001 1.217542744E+001
 1.635708570E+000 5.117908478E+001 -1.721661377E+001 1.230659962E+001
 1.636108875E+000 5.111935425E+001 -1.723392487E+001 1.243783474E+001
 1.636509180E+000 5.105920029E+001 -1.725127029E+001 1.256912041E+001
 1.636909485E+000 5.099863052E+001 -1.726865005E+001 1.270044708E+001
 1.637309790E+000 5.093764114E+001 -1.728606415E+001 1.283180618E+001
 1.637710214E+000 5.087622452E+001 -1.730350685E+001 1.296318531E+001
 1.638110399E+000 5.081439590E+001 -1.732098579E+001 1.309457588E+001
 1.638510823E+000 5.075214005E+001 -1.733849525E+001 1.322596741E+001
 1.638911128E+000 5.068947220E+001 -1.735603523E+001 1.335734844E+001
 1.639311433E+000 5.062637711E+001 -1.737360382E+001 1.348871040E+001
 1.639711857E+000 5.056286621E+001 -1.739120293E+001 1.362004185E+001
 1.640112042E+000 5.049893570E+001 -1.740882874E+001 1.375133324E+001
 1.640512466E+000 5.043458557E+001 -1.742648315E+001 1.388257313E+001
 1.640912771E+000 5.036981964E+001 -1.744416428E+001 1.401375198E+001
 1.641313076E+000 5.030463028E+001 -1.746187401E+001 1.414485931E+001
 1.641713381E+000 5.023902512E+001 -1.747960854E+001 1.427588463E+001
 1.642113686E+000 5.017300034E+001 -1.749736977E+001 1.440681744E+001
 1.642513990E+000 5.010655975E+001 -1.751515388E+001 1.453764820E+001
 1.642914295E+000 5.003969955E+001 -1.753296089E+001 1.466836452E+001
 1.643314600E+000 4.997241974E+001 -1.755079079E+001 1.479895782E+001
 1.643714905E+000 4.990472794E+001 -1.756864738E+001 1.492941761E+001
 1.644115329E+000 4.983661652E+001 -1.758652306E+001 1.505973244E+001
 1.644515514E+000 4.976809311E+001 -1.760442162E+001 1.518989182E+001
 1.644915938E+000 4.969915009E+001 -1.762234116E+001 1.531988621E+001
 1.645316243E+000 4.962979126E+001 -1.764027977E+001 1.544970512E+001
 1.645716667E+000 4.956002045E+001 -1.765824127E+001 1.557933712E+001
 1.646116972E+000 4.948983383E+001 -1.767621994E+001 1.570877266E+001
 1.646517277E+000 4.941923523E+001 -1.769421768E+001 1.583800125E+001
 1.646917582E+000 4.934822083E+001 -1.771223450E+001 1.596701241E+001
 1.647317886E+000 4.927679443E+001 -1.773027039E+001 1.609579468E+001
 1.647718191E+000 4.920495224E+001 -1.774832153E+001 1.622433853E+001
 1.648118496E+000 4.913270187E+001 -1.776638985E+001 1.635263443E+001
 1.648518801E+000 4.906004333E+001 -1.778447533E+001 1.648067093E+001
 1.648919106E+000 4.898697281E+001 -1.780257607E+001 1.660843849E+001
 1.649319410E+000 4.891349030E+001 -1.782069206E+001 1.673592567E+001
 1.649719715E+000 4.883959961E+001 -1.783882332E+001 1.686312485E+001
 1.650120020E+000 4.876529694E+001 -1.785696983E+001 1.699002075E+001
 1.650520444E+000 4.869059372E+001 -1.787512970E+001 1.711660767E+001
 1.650920749E+000 4.861547852E+001 -1.789330292E+001 1.724287224E+001
 1.651321054E+000 4.853995514E+001 -1.791148949E+001 1.736880684E+001
 1.651721358E+000 4.846402740E+001 -1.792968750E+001 1.749440193E+001
 1.652121782E+000 4.838769913E+001 -1.794789886E+001 1.761964226E+001
 1.652522087E+000 4.831095886E+001 -1.796612167E+001 1.774452400E+001
 1.652922392E+000 4.823382187E+001 -1.798435593E+001 1.786903381E+001
 1.653322697E+000 4.815627670E+001 -1.800259972E+001 1.799316025E+001
 1.653723001E+000 4.807833481E+001 -1.802085495E+001 1.811689758E+001
 1.654123306E+000 4.799998474E+001 -1.803912163E+001 1.824023247E+001
 1.654523611E+000 4.792123795E+001 -1.805739403E+001 1.836315536E+001
 1.654923916E+000 4.784209442E+001 -1.807567787E+001 1.848565674E+001
 1.655324221E+000 4.776255035E+001 -1.809397125E+001 1.860772705E+001
 1.655724525E+000 4.768260574E+001 -1.811227036E+001 1.872935677E+001
 1.656124830E+000 4.760226822E+001 -1.813057899E+001 1.885053635E+001
 1.656525254E+000 4.752153397E+001 -1.814889145E+001 1.897125626E+001
 1.656925559E+000 4.744040298E+001 -1.816721344E+001 1.909150505E+001
 1.657325864E+000 4.735887527E+001 -1.818554306E+001 1.921127319E+001
 1.657726169E+000 4.727695847E+001 -1.820387650E+001 1.933055496E+001
 1.658126473E+000 4.719464874E+001 -1.822221565E+001 1.944933701E+001
 1.658526897E+000 4.711194611E+001 -1.824056244E+001 1.956760979E+001
 1.658927202E+000 4.702885437E+001 -1.825891113E+001 1.968536758E+001
 1.659327507E+000 4.694537354E+001 -1.827726364E+001 1.980259705E+001
 1.659727812E+000 4.686150360E+001 -1.829562187E+001 1.991929054E+001
 1.660128117E+000 4.677724838E+001 -1.831398201E+001 2.003544044E+001
 1.660528421E+000 4.669260406E+001 -1.833234406E+001 2.015103531E+001
 1.660928726E+000 4.660757446E+001 -1.835070992E+001 2.026606750E+001
 1.661329031E+000 4.652216339E+001 -1.836907768E+001 2.038052750E+001
 1.661729336E+000 4.643636703E+001 -1.838744545E+001 2.049440575E+001
 1.662129641E+000 4.635018921E+001 -1.840581512E+001 2.060769653E+001
 1.662529945E+000 4.626362991E+001 -1.842418480E+001 2.072038651E+001
 1.662930369E+000 4.617669296E+001 -1.844255447E+001 2.083246994E+001
 1.663330674E+000 4.608937454E+001 -1.846092415E+001 2.094393921E+001
 1.663730979E+000 4.600167847E+001 -1.847929192E+001 2.105478096E+001
 1.664131284E+000 4.591360855E+001 -1.849765778E+001 2.116499138E+001
 1.664531708E+000 4.582516098E+001 -1.851602173E+001 2.127456093E+001
 1.664932013E+000 4.573633575E+001 -1.853438377E+001 2.138348007E+001
 1.665332317E+000 4.564714432E+001 -1.855274200E+001 2.149174118E+001
 1.665732622E+000 4.555757904E+001 -1.857109642E+001 2.159933853E+001
 1.666132927E+000 4.546763992E+001 -1.858944702E+001 2.170625877E+001
 1.666533232E+000 4.537733078E+001 -1.860779190E+001 2.181250000E+001
 1.666933537E+000 4.528665924E+001 -1.862613106E+001 2.191805077E+001
 1.667333841E+000 4.519561386E+001 -1.864446449E+001 2.202290344E+001
 1.667734146E+000 4.510420609E+001 -1.866279221E+001 2.212705040E+001
 1.668134451E+000 4.501243210E+001 -1.868111038E+001 2.223048592E+001
 1.668534756E+000 4.492029572E+001 -1.869942284E+001 2.233320045E+001
 1.668935180E+000 4.482780075E+001 -1.871772575E+001 2.243518829E+001
 1.669335485E+000 4.473493958E+001 -1.873602104E+001 2.253643799E+001
 1.669735789E+000 4.464171600E+001 -1.875430489E+001 2.263694763E+001
 1.670136094E+000 4.454814148E+001 -1.877257729E+001 2.273670769E+001
 1.670536399E+000 4.445420456E+001 -1.879084015E+001 2.283571053E+001
 1.670936823E+000 4.435990906E+001 -1.880909157E+001 2.293395042E+001
 1.671337128E+000 4.426526642E+001 -1.882732773E+001 2.303141785E+001
 1.671737432E+000 4.417026901E+001 -1.884555244E+001 2.312811279E+001
 1.672137737E+000 4.407491302E+001 -1.886376381E+001 2.322402000E+001
 1.672538042E+000 4.397920990E+001 -1.888195992E+001 2.331913757E+001
 1.672938347E+000 4.388315582E+001 -1.890013885E+001 2.341345787E+001
 1.673338652E+000 4.378675461E+001 -1.891830254E+001 2.350697708E+001
 1.673738956E+000 4.369000626E+001 -1.893645096E+001 2.359968567E+001
 1.674139261E+000 4.359291458E+001 -1.895458031E+001 2.369157791E+001
 1.674539566E+000 4.349547577E+001 -1.897269058E+001 2.378264999E+001
 1.674939871E+000 4.339769363E+001 -1.899077988E+001 2.387289619E+001
 1.675340295E+000 4.329956818E+001 -1.900884819E+001 2.396230698E+001
 1.675740600E+000 4.320110321E+001 -1.902689743E+001 2.405087852E+001
 1.676140904E+000 4.310230255E+001 -1.904492378E+001 2.413860703E+001
 1.676541209E+000 4.300316238E+001 -1.906292915E+001 2.422548485E+001
 1.676941633E+000 4.290368271E+001 -1.908090782E+001 2.431150818E+001
 1.677341938E+000 4.280387115E+001 -1.909886169E+001 2.439666939E+001
 1.677742243E+000 4.270372391E+001 -1.911678886E+001 2.448096466E+001
 1.678142548E+000 4.260324478E+001 -1.913469124E+001 2.456439018E+001
 1.678542852E+000 4.250243378E+001 -1.915256691E+001 2.464694023E+001
 1.678943157E+000 4.240129471E+001 -1.917041016E+001 2.472860718E+001
 1.679343462E+000 4.229982758E+001 -1.918822479E+001 2.480939293E+001
 1.679743767E+000 4.219802856E+001 -1.920600891E+001 2.488928413E+001
 1.680144072E+000 4.209590912E+001 -1.922376251E+001 2.496828461E+001
 1.680544376E+000 4.199346161E+001 -1.924148178E+001 2.504638672E+001
 1.680944681E+000 4.189068985E+001 -1.925916481E+001 2.512358284E+001
 1.681344986E+000 4.178760147E+001 -1.927681541E+001 2.519987488E+001
 1.681745410E+000 4.168418884E+001 -1.929442978E+001 2.527525330E+001
 1.682145715E+000 4.158045578E+001 -1.931200409E+001 2.534972000E+001
 1.682546139E+000 4.147640610E+001 -1.932954216E+001 2.542326546E+001
 1.682946324E+000 4.137203979E+001 -1.934703827E+001 2.549588966E+001
 1.683346748E+000 4.126736069E+001 -1.936449623E+001 2.556758690E+001
 1.683747053E+000 4.116236496E+001 -1.938191032E+001 2.563835716E+001
 1.684147358E+000 4.105705643E+001 -1.939928055E+001 2.570819473E+001
 1.684547663E+000 4.095143890E+001 -1.941660690E+001 2.577709579E+001
 1.684947968E+000 4.084551239E+001 -1.943388557E+001 2.584505653E+001
 1.685348272E+000 4.073927307E+001 -1.945111847E+001 2.591207886E+001
 1.685748577E+000 4.063272858E+001 -1.946830368E+001 2.597815514E+001
 1.686148882E+000 4.052587891E+001 -1.948543930E+001 2.604328537E+001
 1.686549187E+000 4.041872406E+001 -1.950252151E+001 2.610746384E+001
 1.686949492E+000 4.031126404E+001 -1.951955223E+001 2.617069244E+001
 1.687349796E+000 4.020350647E+001 -1.953652954E+001 2.623296547E+001
 1.687750220E+000 4.009543991E+001 -1.955344963E+001 2.629428291E+001
 1.688150525E+000 3.998708344E+001 -1.957031441E+001 2.635464096E+001
 1.688550830E+000 3.987842178E+001 -1.958712006E+001 2.641403961E+001
 1.688951254E+000 3.976946640E+001 -1.960386848E+001 2.647247505E+001
 1.689351439E+000 3.966021347E+001 -1.962055206E+001 2.652994537E+001
 1.689751863E+000 3.955066681E+001 -1.963717651E+001 2.658645248E+001
 1.690152168E+000 3.944083405E+001 -1.965373421E+001 2.664199066E+001
 1.690552473E+000 3.933069992E+001 -1.967022705E+001 2.669656181E+001
 1.690952778E+000 3.922027969E+001 -1.968665504E+001 2.675016212E+001
 1.691353083E+000 3.910956955E+001 -1.970301247E+001 2.680279160E+001
 1.691753387E+000 3.899856949E+001 -1.971930122E+001 2.685445023E+001
 1.692153692E+000 3.888728714E+001 -1.973551559E+001 2.690513611E+001
 1.692553997E+000 3.877571487E+001 -1.975165939E+001 2.695485115E+001
 1.692954302E+000 3.866386032E+001 -1.976772690E+001 2.700358963E+001
 1.693354607E+000 3.855171967E+001 -1.978371811E+001 2.705135345E+001
 1.693754911E+000 3.843930054E+001 -1.979963112E+001 2.709814453E+001
 1.694155335E+000 3.832659912E+001 -1.981546593E+001 2.714395905E+001
 1.694555640E+000 3.821361923E+001 -1.983121490E+001 2.718879890E+001
 1.694956064E+000 3.810036087E+001 -1.984688377E+001 2.723266411E+001
 1.695356369E+000 3.798682404E+001 -1.986246872E+001 2.727555466E+001
 1.695756674E+000 3.787301254E+001 -1.987796402E+001 2.731747246E+001
 1.696156979E+000 3.775893021E+001 -1.989337349E+001 2.735841370E+001
 1.696557283E+000 3.764456940E+001 -1.990869141E+001 2.739838219E+001
 1.696957588E+000 3.752993774E+001 -1.992391968E+001 2.743737602E+001
 1.697357893E+000 3.741503143E+001 -1.993905258E+001 2.747539902E+001
 1.697758198E+000 3.729985809E+001 -1.995409012E+001 2.751244926E+001
 1.698158503E+000 3.718441772E+001 -1.996903229E+001 2.754853249E+001
 1.698558807E+000 3.706870651E+001 -1.998387337E+001 2.758364296E+001
 1.698959112E+000 3.695273209E+001 -1.999861526E+001 2.761778450E+001
 1.699359417E+000 3.683648682E+001 -2.001325417E+001 2.765096092E+001
 1.699759722E+000 3.671997833E+001 -2.002778816E+001 2.768317223E+001
 1.700160146E+000 3.660321045E+001 -2.004221725E+001 2.771441841E+001
 1.700560451E+000 3.648617935E+001 -2.005653572E+001 2.774470329E+001
 1.700960755E+000 3.636888123E+001 -2.007074738E+001 2.777402687E+001
 1.701361179E+000 3.625132751E+001 -2.008484650E+001 2.780239105E+001
 1.701761484E+000 3.613351440E+001 -2.009883118E+001 2.782980156E+001
 1.702161789E+000 3.601544571E+001 -2.011269951E+001 2.785625458E+001
 1.702562094E+000 3.589711380E+001 -2.012645149E+001 2.788175583E+001
 1.702962399E+000 3.577853394E+001 -2.014008331E+001 2.790630722E+001
 1.703362703E+000 3.565969467E+001 -2.015359497E+001 2.792991257E+001
 1.703763008E+000 3.554059982E+001 -2.016698456E+001 2.795257187E+001
 1.704163313E+000 3.542125320E+001 -2.018024635E+001 2.797428894E+001
 1.704563618E+000 3.530165482E+001 -2.019338036E+001 2.799506760E+001
 1.704963923E+000 3.518180466E+001 -2.020638847E+001 2.801490784E+001
 1.705364227E+000 3.506170654E+001 -2.021926498E+001 2.803381538E+001
 1.705764651E+000 3.494136047E+001 -2.023200798E+001 2.805179214E+001
 1.706164837E+000 3.482076263E+001 -2.024461365E+001 2.806884193E+001
 1.706565261E+000 3.469992065E+001 -2.025708580E+001 2.808496857E+001
 1.706965566E+000 3.457883072E+001 -2.026941872E+001 2.810017395E+001
 1.707365870E+000 3.445749664E+001 -2.028161049E+001 2.811446190E+001
 1.707766294E+000 3.433591843E+001 -2.029365921E+001 2.812783623E+001
 1.708166599E+000 3.421409607E+001 -2.030556107E+001 2.814030075E+001
 1.708566904E+000 3.409203339E+001 -2.031731796E+001 2.815185928E+001
 1.708967209E+000 3.396972275E+001 -2.032892799E+001 2.816251755E+001
 1.709367514E+000 3.384717560E+001 -2.034038544E+001 2.817227745E+001
 1.709767818E+000 3.372439194E+001 -2.035169029E+001 2.818114281E+001
 1.710168123E+000 3.360136414E+001 -2.036284065E+001 2.818911743E+001
 1.710568428E+000 3.347809982E+001 -2.037383270E+001 2.819620895E+001
 1.710968733E+000 3.335460281E+001 -2.038466835E+001 2.820241737E+001
 1.711369038E+000 3.323086166E+001 -2.039534378E+001 2.820775032E+001
 1.711769342E+000 3.310689163E+001 -2.040585518E+001 2.821221161E+001
 1.712169766E+000 3.298268509E+001 -2.041620064E+001 2.821580505E+001
 1.712569952E+000 3.285824203E+001 -2.042638206E+001 2.821853638E+001
 1.712970376E+000 3.273356628E+001 -2.043639183E+001 2.822041130E+001
 1.713370681E+000 3.260865784E+001 -2.044623375E+001 2.822143173E+001
 1.713771105E+000 3.248352051E+001 -2.045590210E+001 2.822160530E+001
 1.714171410E+000 3.235815048E+001 -2.046539307E+001 2.822093773E+001
 1.714571714E+000 3.223255157E+001 -2.047471237E+001 2.821943092E+001
 1.714972019E+000 3.210672379E+001 -2.048384857E+001 2.821709061E+001
 1.715372324E+000 3.198066330E+001 -2.049280739E+001 2.821392822E+001
 1.715772629E+000 3.185438156E+001 -2.050158119E+001 2.820994186E+001
 1.716172934E+000 3.172786903E+001 -2.051017189E+001 2.820514107E+001
 1.716573238E+000 3.160113144E+001 -2.051857758E+001 2.819952774E+001
 1.716973543E+000 3.147416878E+001 -2.052679253E+001 2.819311142E+001
 1.717373848E+000 3.134697914E+001 -2.053481674E+001 2.818589592E+001
 1.717774153E+000 3.121956635E+001 -2.054265213E+001 2.817788887E+001
 1.718174577E+000 3.109193039E+001 -2.055028915E+001 2.816909599E+001
 1.718574882E+000 3.096407318E+001 -2.055773163E+001 2.815951920E+001
 1.718975186E+000 3.083598900E+001 -2.056497574E+001 2.814916801E+001
 1.719375491E+000 3.070768738E+001 -2.057202148E+001 2.813805008E+001
 1.719775796E+000 3.057916451E+001 -2.057886314E+001 2.812616920E+001
 1.720176220E+000 3.045042229E+001 -2.058550262E+001 2.811353302E+001
 1.720576525E+000 3.032146072E+001 -2.059193420E+001 2.810014343E+001
 1.720976830E+000 3.019227791E+001 -2.059815979E+001 2.808601379E+001
 1.721377134E+000 3.006287956E+001 -2.060417557E+001 2.807114410E+001
 1.721777439E+000 2.993326378E+001 -2.060997963E+001 2.805554581E+001
 1.722177744E+000 2.980343246E+001 -2.061557007E+001 2.803922272E+001
 1.722578049E+000 2.967338181E+001 -2.062094688E+001 2.802218246E+001
 1.722978354E+000 2.954311562E+001 -2.062610626E+001 2.800443268E+001
 1.723378658E+000 2.941263580E+001 -2.063104820E+001 2.798597717E+001
 1.723778963E+000 2.928194427E+001 -2.063576698E+001 2.796682549E+001
 1.724179268E+000 2.915103531E+001 -2.064026451E+001 2.794698334E+001
 1.724579692E+000 2.901991272E+001 -2.064453697E+001 2.792645836E+001
 1.724979997E+000 2.888857841E+001 -2.064858627E+001 2.790525627E+001
 1.725380301E+000 2.875703621E+001 -2.065240669E+001 2.788338470E+001
 1.725780606E+000 2.862527847E+001 -2.065599442E+001 2.786085320E+001
 1.726181030E+000 2.849331093E+001 -2.065935516E+001 2.783766365E+001
 1.726581335E+000 2.836113548E+001 -2.066247940E+001 2.781382751E+001
 1.726981640E+000 2.822874641E+001 -2.066537285E+001 2.778935051E+001
 1.727381945E+000 2.809615135E+001 -2.066802788E+001 2.776424026E+001
 1.727782249E+000 2.796334648E+001 -2.067044640E+001 2.773850441E+001
 1.728182554E+000 2.783033371E+001 -2.067262268E+001 2.771214867E+001
 1.728582859E+000 2.769711494E+001 -2.067455864E+001 2.768518257E+001
 1.728983164E+000 2.756368828E+001 -2.067625237E+001 2.765761185E+001
 1.729383469E+000 2.743005562E+001 -2.067770195E+001 2.762944412E+001
 1.729783773E+000 2.729621887E+001 -2.067890358E+001 2.760068703E+001
 1.730184078E+000 2.716217613E+001 -2.067985725E+001 2.757135010E+001
 1.730584383E+000 2.702792549E+001 -2.068056297E+001 2.754143715E+001
 1.730984807E+000 2.689347649E+001 -2.068101501E+001 2.751095963E+001
 1.731385112E+000 2.675881958E+001 -2.068121719E+001 2.747992325E+001
 1.731785417E+000 2.662396431E+001 -2.068116379E+001 2.744833565E+001
 1.732185721E+000 2.648890305E+001 -2.068085670E+001 2.741620445E+001
 1.732586145E+000 2.635363960E+001 -2.068029022E+001 2.738353539E+001
 1.732986450E+000 2.621817589E+001 -2.067946434E+001 2.735033989E+001
 1.733386755E+000 2.608251381E+001 -2.067838097E+001 2.731662560E+001
 1.733787060E+000 2.594664955E+001 -2.067703629E+001 2.728239632E+001
 1.734187365E+000 2.581058693E+001 -2.067542458E+001 2.724766350E+001
 1.734587669E+000 2.567432404E+001 -2.067355156E+001 2.721243477E+001
 1.734987974E+000 2.553786278E+001 -2.067141342E+001 2.717671776E+001
 1.735388279E+000 2.540120506E+001 -2.066900444E+001 2.714051628E+001
 1.735788584E+000 2.526434708E+001 -2.066632843E+001 2.710384369E+001
 1.736188889E+000 2.512729454E+001 -2.066338348E+001 2.706670570E+001
 1.736589193E+000 2.499004555E+001 -2.066016579E+001 2.702910995E+001
 1.736989617E+000 2.485260201E+001 -2.065667725E+001 2.699106407E+001
 1.737389922E+000 2.471496201E+001 -2.065291214E+001 2.695257568E+001
 1.737790227E+000 2.457712555E+001 -2.064887238E+001 2.691365623E+001
 1.738190532E+000 2.443909645E+001 -2.064455605E+001 2.687430954E+001
 1.738590837E+000 2.430087662E+001 -2.063996124E+001 2.683454323E+001
 1.738991261E+000 2.416246033E+001 -2.063508797E+001 2.679436874E+001
 1.739391565E+000 2.402385139E+001 -2.062993431E+001 2.675378990E+001
 1.739791870E+000 2.388505363E+001 -2.062450027E+001 2.671281815E+001
 1.740192175E+000 2.374606323E+001 -2.061878014E+001 2.667146111E+001
 1.740592480E+000 2.360688210E+001 -2.061277771E+001 2.662972450E+001
 1.740992785E+000 2.346751022E+001 -2.060648918E+001 2.658761787E+001
 1.741393089E+000 2.332795143E+001 -2.059991646E+001 2.654515076E+001
 1.741793394E+000 2.318820190E+001 -2.059305573E+001 2.650232697E+001
 1.742193699E+000 2.304826355E+001 -2.058590317E+001 2.645915604E+001
 1.742594004E+000 2.290813828E+001 -2.057846451E+001 2.641564751E+001
 1.742994308E+000 2.276782799E+001 -2.057073402E+001 2.637180901E+001
 1.743394732E+000 2.262732887E+001 -2.056270981E+001 2.632764626E+001
 1.743795037E+000 2.248664474E+001 -2.055439377E+001 2.628316879E+001
 1.744195461E+000 2.234577560E+001 -2.054578400E+001 2.623838425E+001
 1.744595647E+000 2.220472145E+001 -2.053688240E+001 2.619330025E+001
 1.744996071E+000 2.206348419E+001 -2.052767944E+001 2.614792442E+001
 1.745396376E+000 2.192206192E+001 -2.051818275E+001 2.610226631E+001
 1.745796680E+000 2.178045845E+001 -2.050838852E+001 2.605632973E+001
 1.746196985E+000 2.163867378E+001 -2.049829292E+001 2.601012802E+001
 1.746597290E+000 2.149670601E+001 -2.048789978E+001 2.596366501E+001
 1.746997595E+000 2.135455704E+001 -2.047720337E+001 2.591694832E+001
 1.747397900E+000 2.121223068E+001 -2.046620560E+001 2.586998940E+001
 1.747798204E+000 2.106972313E+001 -2.045490837E+001 2.582279015E+001
 1.748198509E+000 2.092703819E+001 -2.044330215E+001 2.577536392E+001
 1.748598814E+000 2.078417397E+001 -2.043139648E+001 2.572771454E+001
 1.748999119E+000 2.064113235E+001 -2.041918373E+001 2.567984962E+001
 1.749399543E+000 2.049791527E+001 -2.040666580E+001 2.563178062E+001
 1.749799848E+000 2.035452271E+001 -2.039384079E+001 2.558351135E+001
 1.750200152E+000 2.021095276E+001 -2.038070679E+001 2.553504944E+001
 1.750600576E+000 2.006721306E+001 -2.036726379E+001 2.548640633E+001
 1.751000762E+000 1.992329597E+001 -2.035351372E+001 2.543758583E+001
 1.751401186E+000 1.977920532E+001 -2.033945274E+001 2.538859367E+001
 1.751801491E+000 1.963494492E+001 -2.032508087E+001 2.533944130E+001
 1.752201796E+000 1.949051285E+001 -2.031039810E+001 2.529013443E+001
 1.752602100E+000 1.934591103E+001 -2.029540253E+001 2.524068069E+001
 1.753002405E+000 1.920113754E+001 -2.028009415E+001 2.519108772E+001
 1.753402710E+000 1.905619621E+001 -2.026447105E+001 2.514136124E+001
 1.753803015E+000 1.891108513E+001 -2.024853516E+001 2.509150887E+001
 1.754203320E+000 1.876580620E+001 -2.023228264E+001 2.504154015E+001
 1.754603624E+000 1.862036324E+001 -2.021571350E+001 2.499145889E+001
 1.755004048E+000 1.847475433E+001 -2.019883156E+001 2.494127464E+001
 1.755404234E+000 1.832897949E+001 -2.018162918E+001 2.489099312E+001
 1.755804658E+000 1.818303871E+001 -2.016411209E+001 2.484062004E+001
 1.756204963E+000 1.803693771E+001 -2.014627457E+001 2.479016495E+001
 1.756605268E+000 1.789067268E+001 -2.012811852E+001 2.473963356E+001
 1.757005692E+000 1.774424744E+001 -2.010964394E+001 2.468903351E+001
 1.757405877E+000 1.759766197E+001 -2.009084892E+001 2.463837051E+001
 1.757806301E+000 1.745091438E+001 -2.007173157E+001 2.458765221E+001
 1.758206606E+000 1.730401230E+001 -2.005229568E+001 2.453688240E+001
 1.758606911E+000 1.715694618E+001 -2.003253555E+001 2.448607254E+001
 1.759007215E+000 1.700972748E+001 -2.001245499E+001 2.443522835E+001
 1.759407520E+000 1.686235237E+001 -1.999205017E+001 2.438435173E+001
 1.759807825E+000 1.671482086E+001 -1.997132111E+001 2.433345222E+001
 1.760208130E+000 1.656713676E+001 -1.995026970E+001 2.428253937E+001
 1.760608435E+000 1.641929626E+001 -1.992889404E+001 2.423161507E+001
 1.761008739E+000 1.627130699E+001 -1.990719032E+001 2.418068504E+001
 1.761409163E+000 1.612316513E+001 -1.988516617E+001 2.412975883E+001
 1.761809349E+000 1.597487354E+001 -1.986281204E+001 2.407884407E+001
 1.762209773E+000 1.582643127E+001 -1.984013176E+001 2.402794075E+001
 1.762610078E+000 1.567784214E+001 -1.981712723E+001 2.397706032E+001
 1.763010502E+000 1.552910423E+001 -1.979379272E+001 2.392620659E+001
 1.763410807E+000 1.538022232E+001 -1.977013206E+001 2.387538528E+001
 1.763811111E+000 1.523119259E+001 -1.974614143E+001 2.382460403E+001
 1.764211416E+000 1.508201885E+001 -1.972182274E+001 2.377386475E+001
 1.764611721E+000 1.493270493E+001 -1.969717407E+001 2.372318077E+001
 1.765012026E+000 1.478324604E+001 -1.967219925E+001 2.367255020E+001
 1.765412331E+000 1.463364792E+001 -1.964689064E+001 2.362198067E+001
 1.765812635E+000 1.448390961E+001 -1.962125206E+001 2.357147980E+001
 1.766212940E+000 1.433403206E+001 -1.959528351E+001 2.352105331E+001
 1.766613245E+000 1.418401623E+001 -1.956898308E+001 2.347070503E+001
 1.767013550E+000 1.403386402E+001 -1.954234886E+001 2.342043877E+001
 1.767413974E+000 1.388357735E+001 -1.951538658E+001 2.337026405E+001
 1.767814159E+000 1.373315525E+001 -1.948808861E+001 2.332018471E+001
 1.768214583E+000 1.358260059E+001 -1.946045876E+001 2.327020264E+001
 1.768614888E+000 1.343191338E+001 -1.943249512E+001 2.322032738E+001
 1.769015193E+000 1.328109455E+001 -1.940419960E+001 2.317056084E+001
 1.769415617E+000 1.313014793E+001 -1.937556648E+001 2.312090874E+001
 1.769815922E+000 1.297907066E+001 -1.934660149E+001 2.307137680E+001
 1.770216227E+000 1.282786751E+001 -1.931730080E+001 2.302197075E+001
 1.770616531E+000 1.267653656E+001 -1.928766441E+001 2.297269440E+001
 1.771016836E+000 1.252508163E+001 -1.925769234E+001 2.292355156E+001
 1.771417141E+000 1.237350273E+001 -1.922738457E+001 2.287454796E+001
 1.771817446E+000 1.222180080E+001 -1.919674110E+001 2.282568741E+001
 1.772217751E+000 1.206997776E+001 -1.916576004E+001 2.277697754E+001
 1.772618055E+000 1.191803360E+001 -1.913444138E+001 2.272841835E+001
 1.773018360E+000 1.176597118E+001 -1.910278702E+001 2.268001556E+001
 1.773418665E+000 1.161379051E+001 -1.907079124E+001 2.263177490E+001
 1.773819089E+000 1.146149349E+001 -1.903846169E+001 2.258370018E+001
 1.774219275E+000 1.130908203E+001 -1.900579071E+001 2.253579521E+001
 1.774619699E+000 1.115655613E+001 -1.897278023E+001 2.248806190E+001
 1.775020003E+000 1.100391769E+001 -1.893943214E+001 2.244050789E+001
 1.775420427E+000 1.085116577E+001 -1.890574455E+001 2.239313507E+001
 1.775820732E+000 1.069830608E+001 -1.887171555E+001 2.234594917E+001
 1.776221037E+000 1.054533577E+001 -1.883734703E+001 2.229895210E+001
 1.776621342E+000 1.039225864E+001 -1.880263901E+001 2.225214767E+001
 1.777021646E+000 1.023907566E+001 -1.876758766E+001 2.220553970E+001
 1.777421951E+000 1.008578587E+001 -1.873219681E+001 2.215913391E+001
 1.777822256E+000 9.932394028E+000 -1.869646263E+001 2.211293030E+001
 1.778222561E+000 9.778899193E+000 -1.866038704E+001 2.206693459E+001
 1.778622866E+000 9.625302315E+000 -1.862397003E+001 2.202114868E+001
 1.779023170E+000 9.471606255E+000 -1.858720970E+001 2.197557831E+001
 1.779423475E+000 9.317811966E+000 -1.855010605E+001 2.193022346E+001
 1.779823780E+000 9.163919449E+000 -1.851265717E+001 2.188509178E+001
 1.780224204E+000 9.009931564E+000 -1.847486687E+001 2.184018135E+001
 1.780624390E+000 8.855849266E+000 -1.843673134E+001 2.179549599E+001
 1.781024814E+000 8.701673508E+000 -1.839825249E+001 2.175104141E+001
 1.781425238E+000 8.547406197E+000 -1.835942841E+001 2.170681953E+001
 1.781825542E+000 8.393048286E+000 -1.832025719E+001 2.166283417E+001
 1.782225728E+000 8.238601685E+000 -1.828074265E+001 2.161908340E+001
 1.782626152E+000 8.084066391E+000 -1.824088097E+001 2.157557678E+001
 1.783026457E+000 7.929445267E+000 -1.820067406E+001 2.153231049E+001
 1.783426762E+000 7.774737835E+000 -1.816012001E+001 2.148929024E+001
 1.783827066E+000 7.619946957E+000 -1.811921883E+001 2.144651794E+001
 1.784227371E+000 7.465074062E+000 -1.807796860E+001 2.140399551E+001
 1.784627676E+000 7.310120106E+000 -1.803637314E+001 2.136172485E+001
 1.785027981E+000 7.155086040E+000 -1.799442863E+001 2.131970978E+001
 1.785428405E+000 6.999973774E+000 -1.795213699E+001 2.127795219E+001
 1.785828590E+000 6.844784737E+000 -1.790949631E+001 2.123645401E+001
 1.786228895E+000 6.689519405E+000 -1.786650658E+001 2.119521713E+001
 1.786629319E+000 6.534180164E+000 -1.782316780E+001 2.115423965E+001
 1.787029624E+000 6.378767967E+000 -1.777947807E+001 2.111353111E+001
 1.787430048E+000 6.223283768E+000 -1.773543930E+001 2.107308769E+001
 1.787830234E+000 6.067729473E+000 -1.769104958E+001 2.103291130E+001
 1.788230538E+000 5.912106991E+000 -1.764630890E+001 2.099300766E+001
 1.788630962E+000 5.756416321E+000 -1.760121918E+001 2.095337296E+001
 1.789031267E+000 5.600659370E+000 -1.755577469E+001 2.091401291E+001
 1.789431572E+000 5.444837570E+000 -1.750998116E+001 2.087492561E+001
 1.789831877E+000 5.288952827E+000 -1.746383476E+001 2.083611488E+001
 1.790232182E+000 5.133005619E+000 -1.741733551E+001 2.079758263E+001
 1.790632486E+000 4.976997375E+000 -1.737048531E+001 2.075932884E+001
 1.791032791E+000 4.820930481E+000 -1.732327843E+001 2.072135353E+001
 1.791433096E+000 4.664804935E+000 -1.727572060E+001 2.068366051E+001
 1.791833401E+000 4.508623123E+000 -1.722780800E+001 2.064624786E+001
 1.792233825E+000 4.352385521E+000 -1.717954254E+001 2.060911942E+001
 1.792634130E+000 4.196093559E+000 -1.713092232E+001 2.057227325E+001
 1.793034315E+000 4.039749146E+000 -1.708194733E+001 2.053571320E+001
 1.793434858E+000 3.883353710E+000 -1.703261566E+001 2.049943924E+001
 1.793835044E+000 3.726907730E+000 -1.698292923E+001 2.046344948E+001
 1.794235468E+000 3.570413351E+000 -1.693288803E+001 2.042774773E+001
 1.794635773E+000 3.413871288E+000 -1.688249016E+001 2.039233208E+001
 1.795036077E+000 3.257283449E+000 -1.683173370E+001 2.035720634E+001
 1.795436382E+000 3.100650549E+000 -1.678062248E+001 2.032236862E+001
 1.795836687E+000 2.943974257E+000 -1.672915459E+001 2.028782082E+001
 1.796236992E+000 2.787255764E+000 -1.667732811E+001 2.025356293E+001
 1.796637297E+000 2.630496502E+000 -1.662514496E+001 2.021959114E+001
 1.797037601E+000 2.473697662E+000 -1.657260323E+001 2.018591309E+001
 1.797437906E+000 2.316860199E+000 -1.651970482E+001 2.015252304E+001
 1.797838211E+000 2.159985781E+000 -1.646644402E+001 2.011942482E+001
 1.798238635E+000 2.003075838E+000 -1.641282654E+001 2.008661461E+001
 1.798638940E+000 1.846131206E+000 -1.635885048E+001 2.005409622E+001
 1.799039125E+000 1.689153433E+000 -1.630451393E+001 2.002186966E+001
 1.799439549E+000 1.532143712E+000 -1.624981689E+001 1.998993301E+001
 1.799839854E+000 1.375103235E+000 -1.619476128E+001 1.995828629E+001
 1.800240278E+000 1.218033314E+000 -1.613934708E+001 1.992692947E+001
 1.800640583E+000 1.060935140E+000 -1.608356857E+001 1.989586067E+001
 1.801040769E+000 9.038097858E-001 -1.602742958E+001 1.986508560E+001
 1.801441193E+000 7.466589212E-001 -1.597093105E+001 1.983459663E+001
 1.801841497E+000 5.894833207E-001 -1.591407108E+001 1.980439758E+001
 1.802241802E+000 4.322843850E-001 -1.585684776E+001 1.977448654E+001
 1.802642107E+000 2.750633061E-001 -1.579926395E+001 1.974486351E+001
 1.803042412E+000 1.178212315E-001 -1.574131870E+001 1.971552658E+001
 1.803442717E+000 -3.944061324E-002 -1.568300915E+001 1.968647957E+001
 1.803843021E+000 -1.967210621E-001 -1.562433815E+001 1.965771484E+001
 1.804243445E+000 -3.540189564E-001 -1.556530476E+001 1.962923813E+001
 1.804643631E+000 -5.113331079E-001 -1.550590801E+001 1.960104752E+001
 1.805044055E+000 -6.686624289E-001 -1.544614697E+001 1.957313919E+001
 1.805444360E+000 -8.260056376E-001 -1.538602448E+001 1.954551315E+001
 1.805844665E+000 -9.833616614E-001 -1.532553577E+001 1.951817131E+001
 1.806245089E+000 -1.140729547E+000 -1.526468563E+001 1.949110985E+001
 1.806645274E+000 -1.298107862E+000 -1.520347023E+001 1.946433067E+001
 1.807045698E+000 -1.455495715E+000 -1.514189243E+001 1.943782997E+001
 1.807446003E+000 -1.612892032E+000 -1.507994843E+001 1.941160583E+001
 1.807846308E+000 -1.770295501E+000 -1.501764107E+001 1.938566399E+001
 1.808246613E+000 -1.927705288E+000 -1.495496941E+001 1.935999489E+001
 1.808646917E+000 -2.085119963E+000 -1.489193344E+001 1.933460236E+001
 1.809047222E+000 -2.242538691E+000 -1.482853031E+001 1.930948448E+001
 1.809447527E+000 -2.399960756E+000 -1.476476574E+001 1.928463936E+001
 1.809847832E+000 -2.557384491E+000 -1.470063305E+001 1.926006699E+001
 1.810248137E+000 -2.714809179E+000 -1.463613796E+001 1.923576355E+001
 1.810648441E+000 -2.872233868E+000 -1.457127666E+001 1.921172905E+001
 1.811048865E+000 -3.029657125E+000 -1.450605011E+001 1.918796349E+001
 1.811449170E+000 -3.187078238E+000 -1.444045925E+001 1.916446686E+001
 1.811849356E+000 -3.344496250E+000 -1.437450218E+001 1.914123154E+001
 1.812249899E+000 -3.501910210E+000 -1.430817986E+001 1.911826134E+001
 1.812650084E+000 -3.659318686E+000 -1.424149323E+001 1.909555435E+001
 1.813050508E+000 -3.816721201E+000 -1.417444038E+001 1.907310867E+001
 1.813450813E+000 -3.974116564E+000 -1.410702229E+001 1.905092049E+001
 1.813851118E+000 -4.131504059E+000 -1.403923988E+001 1.902899170E+001
 1.814251423E+000 -4.288882256E+000 -1.397109222E+001 1.900731850E+001
 1.814651728E+000 -4.446250916E+000 -1.390257835E+001 1.898590088E+001
 1.815052032E+000 -4.603608608E+000 -1.383370018E+001 1.896473503E+001
 1.815452337E+000 -4.760954380E+000 -1.376445770E+001 1.894382286E+001
 1.815852642E+000 -4.918287277E+000 -1.369484997E+001 1.892315674E+001
 1.816252947E+000 -5.075606823E+000 -1.362487698E+001 1.890274239E+001
 1.816653252E+000 -5.232911587E+000 -1.355453968E+001 1.888257217E+001
 1.817053676E+000 -5.390201092E+000 -1.348383808E+001 1.886264801E+001
 1.817453980E+000 -5.547474384E+000 -1.341277122E+001 1.884296799E+001
 1.817854404E+000 -5.704730034E+000 -1.334134102E+001 1.882352638E+001
 1.818254590E+000 -5.861968040E+000 -1.326954746E+001 1.880432510E+001
 1.818654895E+000 -6.019186974E+000 -1.319738865E+001 1.878536415E+001
 1.819055319E+000 -6.176386356E+000 -1.312486744E+001 1.876663589E+001
 1.819455624E+000 -6.333565235E+000 -1.305198193E+001 1.874814415E+001
 1.819855928E+000 -6.490723133E+000 -1.297873402E+001 1.872988319E+001
 1.820256233E+000 -6.647858143E+000 -1.290512371E+001 1.871185303E+001
 1.820656538E+000 -6.804970741E+000 -1.283115005E+001 1.869405174E+001
 1.821056843E+000 -6.962059021E+000 -1.275681400E+001 1.867647743E+001
 1.821457148E+000 -7.119122982E+000 -1.268211651E+001 1.865913010E+001
 1.821857452E+000 -7.276161194E+000 -1.260705662E+001 1.864200211E+001
 1.822257757E+000 -7.433173656E+000 -1.253163624E+001 1.862509727E+001
 1.822658062E+000 -7.590159893E+000 -1.245585442E+001 1.860841179E+001
 1.823058486E+000 -7.747117519E+000 -1.237971210E+001 1.859194183E+001
 1.823458672E+000 -7.904046059E+000 -1.230320930E+001 1.857568932E+001
 1.823859096E+000 -8.060946465E+000 -1.222634792E+001 1.855964851E+001
 1.824259400E+000 -8.217816353E+000 -1.214912605E+001 1.854382133E+001
 1.824659705E+000 -8.374656677E+000 -1.207154560E+001 1.852820396E+001
 1.825060129E+000 -8.531463623E+000 -1.199360657E+001 1.851279068E+001
 1.825460434E+000 -8.688240051E+000 -1.191531086E+001 1.849758720E+001
 1.825860739E+000 -8.844983101E+000 -1.183665562E+001 1.848258400E+001
 1.826261044E+000 -9.001692772E+000 -1.175764465E+001 1.846778488E+001
 1.826661348E+000 -9.158369064E+000 -1.167827702E+001 1.845318604E+001
 1.827061653E+000 -9.315009117E+000 -1.159855461E+001 1.843878365E+001
 1.827461958E+000 -9.471612930E+000 -1.151847553E+001 1.842457962E+001
 1.827862263E+000 -9.628181458E+000 -1.143804264E+001 1.841056633E+001
 1.828262568E+000 -9.784712791E+000 -1.135725498E+001 1.839674759E+001
 1.828662872E+000 -9.941206932E+000 -1.127611446E+001 1.838311958E+001
 1.829063177E+000 -1.009766197E+001 -1.119462013E+001 1.836968040E+001
 1.829463482E+000 -1.025407887E+001 -1.111277485E+001 1.835642433E+001
 1.829863906E+000 -1.041045570E+001 -1.103057766E+001 1.834335518E+001
 1.830264211E+000 -1.056679249E+001 -1.094802952E+001 1.833046722E+001
 1.830664515E+000 -1.072308731E+001 -1.086513138E+001 1.831776047E+001
 1.831064939E+000 -1.087934113E+001 -1.078188419E+001 1.830523300E+001
 1.831465125E+000 -1.103555298E+001 -1.069828892E+001 1.829288101E+001
 1.831865549E+000 -1.119172192E+001 -1.061434460E+001 1.828070641E+001
 1.832265854E+000 -1.134784698E+001 -1.053005409E+001 1.826870155E+001
 1.832666159E+000 -1.150392818E+001 -1.044541740E+001 1.825687027E+001
 1.833066463E+000 -1.165996456E+001 -1.036043453E+001 1.824520874E+001
 1.833466768E+000 -1.181595516E+001 -1.027510834E+001 1.823371315E+001
 1.833867073E+000 -1.197189999E+001 -1.018943787E+001 1.822238350E+001
 1.834267378E+000 -1.212779808E+001 -1.010342503E+001 1.821121788E+001
 1.834667802E+000 -1.228364944E+001 -1.001706982E+001 1.820021439E+001
 1.835067987E+000 -1.243945217E+001 -9.930374146E+000 1.818937111E+001
 1.835468292E+000 -1.259520721E+001 -9.843337059E+000 1.817868614E+001
 1.835868716E+000 -1.275091267E+001 -9.755963326E+000 1.816815758E+001
 1.836269021E+000 -1.290656853E+001 -9.668250084E+000 1.815778351E+001
 1.836669445E+000 -1.306217384E+001 -9.580199242E+000 1.814756393E+001
 1.837069631E+000 -1.321772861E+001 -9.491813660E+000 1.813749504E+001
 1.837469935E+000 -1.337323189E+001 -9.403091431E+000 1.812757492E+001
 1.837870359E+000 -1.352868271E+001 -9.314036369E+000 1.811780357E+001
 1.838270664E+000 -1.368408012E+001 -9.224648476E+000 1.810817909E+001
 1.838670969E+000 -1.383942509E+001 -9.134928703E+000 1.809869957E+001
 1.839071274E+000 -1.399471569E+001 -9.044877052E+000 1.808936119E+001
 1.839471579E+000 -1.414995193E+001 -8.954496384E+000 1.808016586E+001
 1.839871883E+000 -1.430513287E+001 -8.863787651E+000 1.807111168E+001
 1.840272188E+000 -1.446025848E+001 -8.772751808E+000 1.806219292E+001
 1.840672493E+000 -1.461532784E+001 -8.681388855E+000 1.805341339E+001
 1.841072798E+000 -1.477033901E+001 -8.589701653E+000 1.804476738E+001
 1.841473103E+000 -1.492529392E+001 -8.497689247E+000 1.803625488E+001
 1.841873527E+000 -1.508018875E+001 -8.405355453E+000 1.802787399E+001
 1.842273712E+000 -1.523502541E+001 -8.312700272E+000 1.801962471E+001
 1.842674255E+000 -1.538980484E+001 -8.219724655E+000 1.801150703E+001
 1.843074441E+000 -1.554452229E+001 -8.126430511E+000 1.800351334E+001
 1.843474746E+000 -1.569917965E+001 -8.032817841E+000 1.799564743E+001
 1.843875170E+000 -1.585377407E+001 -7.938890457E+000 1.798790550E+001
 1.844275475E+000 -1.600830841E+001 -7.844647408E+000 1.798028946E+001
 1.844675779E+000 -1.616278076E+001 -7.750090122E+000 1.797279358E+001
 1.845076084E+000 -1.631718826E+001 -7.655221462E+000 1.796541977E+001
 1.845476389E+000 -1.647153282E+001 -7.560040951E+000 1.795816612E+001
 1.845876694E+000 -1.662581253E+001 -7.464551449E+000 1.795103073E+001
 1.846276999E+000 -1.678002739E+001 -7.368753910E+000 1.794400978E+001
 1.846677303E+000 -1.693417549E+001 -7.272648811E+000 1.793710899E+001
 1.847077608E+000 -1.708825684E+001 -7.176239014E+000 1.793031883E+001
 1.847478032E+000 -1.724227333E+001 -7.079525471E+000 1.792364693E+001
 1.847878337E+000 -1.739622307E+001 -6.982509136E+000 1.791708374E+001
 1.848278522E+000 -1.755010223E+001 -6.885191441E+000 1.791063309E+001
 1.848678946E+000 -1.770391273E+001 -6.787574291E+000 1.790429306E+001
 1.849079251E+000 -1.785765266E+001 -6.689659595E+000 1.789805984E+001
 1.849479675E+000 -1.801132202E+001 -6.591447830E+000 1.789193916E+001
 1.849879980E+000 -1.816492081E+001 -6.492940903E+000 1.788592339E+001
 1.850280166E+000 -1.831844902E+001 -6.394141197E+000 1.788001251E+001
 1.850680590E+000 -1.847190285E+001 -6.295048714E+000 1.787420845E+001
 1.851080894E+000 -1.862528610E+001 -6.195665359E+000 1.786850739E+001
 1.851481199E+000 -1.877859306E+001 -6.095993996E+000 1.786291122E+001
 1.851881504E+000 -1.893182564E+001 -5.996035099E+000 1.785741806E+001
 1.852281809E+000 -1.908498573E+001 -5.895790100E+000 1.785202408E+001
 1.852682114E+000 -1.923806572E+001 -5.795260429E+000 1.784673309E+001
 1.853082418E+000 -1.939107132E+001 -5.694449425E+000 1.784154129E+001
 1.853482842E+000 -1.954399872E+001 -5.593356609E+000 1.783645058E+001
 1.853883028E+000 -1.969684792E+001 -5.491984367E+000 1.783145714E+001
 1.854283333E+000 -1.984961891E+001 -5.390334606E+000 1.782656097E+001
 1.854683757E+000 -2.000230980E+001 -5.288408756E+000 1.782176590E+001
 1.855084062E+000 -2.015492058E+001 -5.186208248E+000 1.781706238E+001
 1.855484486E+000 -2.030744934E+001 -5.083734989E+000 1.781245804E+001
 1.855884671E+000 -2.045989609E+001 -4.980990887E+000 1.780794716E+001
 1.856284976E+000 -2.061225891E+001 -4.877976894E+000 1.780353355E+001
 1.856685400E+000 -2.076453781E+001 -4.774695396E+000 1.779921150E+001
 1.857085705E+000 -2.091673660E+001 -4.671148300E+000 1.779498672E+001
 1.857486010E+000 -2.106884575E+001 -4.567336082E+000 1.779085159E+001
 1.857886314E+000 -2.122086906E+001 -4.463261127E+000 1.778681183E+001
 1.858286619E+000 -2.137280655E+001 -4.358925819E+000 1.778286362E+001
 1.858686924E+000 -2.152465630E+001 -4.254330635E+000 1.777900696E+001
 1.859087229E+000 -2.167641640E+001 -4.149478436E+000 1.777524376E+001
 1.859487534E+000 -2.182808876E+001 -4.044370174E+000 1.777157021E+001
 1.859887838E+000 -2.197966957E+001 -3.939007759E+000 1.776798820E+001
 1.860288262E+000 -2.213115883E+001 -3.833393335E+000 1.776449776E+001
 1.860688567E+000 -2.228255653E+001 -3.727528095E+000 1.776109695E+001
 1.861088753E+000 -2.243386078E+001 -3.621414185E+000 1.775778770E+001
 1.861489296E+000 -2.258507347E+001 -3.515053511E+000 1.775456619E+001
 1.861889482E+000 -2.273618889E+001 -3.408447266E+000 1.775143623E+001
 1.862289906E+000 -2.288720703E+001 -3.301597357E+000 1.774839592E+001
 1.862690210E+000 -2.303813362E+001 -3.194505930E+000 1.774544525E+001
 1.863090515E+000 -2.318895912E+001 -3.087174654E+000 1.774258232E+001
 1.863490820E+000 -2.333968544E+001 -2.979605198E+000 1.773981094E+001
 1.863891125E+000 -2.349031448E+001 -2.871799231E+000 1.773712921E+001
 1.864291430E+000 -2.364084244E+001 -2.763758659E+000 1.773453522E+001
 1.864691734E+000 -2.379126930E+001 -2.655485392E+000 1.773203087E+001
 1.865092039E+000 -2.394159317E+001 -2.546981096E+000 1.772961617E+001
 1.865492344E+000 -2.409181404E+001 -2.438247681E+000 1.772728920E+001
 1.865892649E+000 -2.424193192E+001 -2.329286575E+000 1.772505569E+001
 1.866293073E+000 -2.439194298E+001 -2.220100164E+000 1.772290802E+001
 1.866693377E+000 -2.454184914E+001 -2.110689878E+000 1.772085190E+001
 1.867093563E+000 -2.469164467E+001 -2.001057625E+000 1.771888542E+001
 1.867493987E+000 -2.484133530E+001 -1.891205192E+000 1.771700668E+001
 1.867894292E+000 -2.499091530E+001 -1.781134129E+000 1.771522141E+001
 1.868294716E+000 -2.514038467E+001 -1.670846820E+000 1.771352386E+001
 1.868695021E+000 -2.528974342E+001 -1.560344577E+000 1.771191788E+001
 1.869095206E+000 -2.543898964E+001 -1.449629426E+000 1.771040344E+001
 1.869495630E+000 -2.558812332E+001 -1.338703156E+000 1.770897865E+001
 1.869895935E+000 -2.573714066E+001 -1.227567673E+000 1.770764542E+001
 1.870296240E+000 -2.588604164E+001 -1.116224408E+000 1.770640373E+001
 1.870696545E+000 -2.603482628E+001 -1.004675746E+000 1.770525360E+001
 1.871096849E+000 -2.618349457E+001 -8.929229975E-001 1.770419693E+001
 1.871497154E+000 -2.633204460E+001 -7.809681892E-001 1.770323181E+001
 1.871897459E+000 -2.648047256E+001 -6.688131690E-001 1.770236015E+001
 1.872297883E+000 -2.662878036E+001 -5.564596057E-001 1.770158386E+001
 1.872698069E+000 -2.677696419E+001 -4.439094365E-001 1.770089912E+001
 1.873098493E+000 -2.692502594E+001 -3.311644197E-001 1.770030785E+001
 1.873498797E+000 -2.707296562E+001 -2.182263434E-001 1.769981003E+001
 1.873899102E+000 -2.722077560E+001 -1.050970331E-001 1.769940948E+001
 1.874299526E+000 -2.736845970E+001 8.221730590E-003 1.769910622E+001
 1.874699831E+000 -2.751601601E+001 1.217281371E-001 1.769889450E+001
 1.875100136E+000 -2.766344261E+001 2.354204059E-001 1.769878197E+001
 1.875500441E+000 -2.781074142E+001 3.492967188E-001 1.769876671E+001
 1.875900745E+000 -2.795790672E+001 4.633553028E-001 1.769884682E+001
 1.876301050E+000 -2.810494041E+001 5.775943398E-001 1.769902802E+001
 1.876701355E+000 -2.825183868E+001 6.920120716E-001 1.769930458E+001
 1.877101660E+000 -2.839860153E+001 8.066066504E-001 1.769968224E+001
 1.877501965E+000 -2.854522896E+001 9.213764071E-001 1.770016098E+001
 1.877902269E+000 -2.869171906E+001 1.036319494E+000 1.770073700E+001
 1.878302574E+000 -2.883806992E+001 1.151434183E+000 1.770141602E+001
 1.878702879E+000 -2.898428345E+001 1.266718626E+000 1.770219421E+001
 1.879103303E+000 -2.913035393E+001 1.382171035E+000 1.770307541E+001
 1.879503608E+000 -2.927628136E+001 1.497789860E+000 1.770405960E+001
 1.879903913E+000 -2.942206573E+001 1.613572955E+000 1.770514679E+001
 1.880304337E+000 -2.956770515E+001 1.729519010E+000 1.770633888E+001
 1.880704522E+000 -2.971319771E+001 1.845625997E+000 1.770763206E+001
 1.881104946E+000 -2.985854530E+001 1.961892009E+000 1.770903397E+001
 1.881505251E+000 -3.000374413E+001 2.078315735E+000 1.771053886E+001
 1.881905556E+000 -3.014879417E+001 2.194895267E+000 1.771215248E+001
 1.882305861E+000 -3.029368973E+001 2.311628580E+000 1.771387100E+001
 1.882706165E+000 -3.043843460E+001 2.428514242E+000 1.771569824E+001
 1.883106470E+000 -3.058302689E+001 2.545550346E+000 1.771763420E+001
 1.883506775E+000 -3.072746086E+001 2.662735224E+000 1.771967697E+001
 1.883907080E+000 -3.087174225E+001 2.780067205E+000 1.772183037E+001
 1.884307384E+000 -3.101586533E+001 2.897544622E+000 1.772409439E+001
 1.884707689E+000 -3.115982819E+001 3.015165806E+000 1.772646904E+001
 1.885108113E+000 -3.130363464E+001 3.132928371E+000 1.772895241E+001
 1.885508418E+000 -3.144727707E+001 3.250831604E+000 1.773155212E+001
 1.885908842E+000 -3.159075928E+001 3.368873358E+000 1.773426247E+001
 1.886309028E+000 -3.173407745E+001 3.487051725E+000 1.773708534E+001
 1.886709332E+000 -3.187722778E+001 3.605365276E+000 1.774002266E+001
 1.887109756E+000 -3.202021408E+001 3.723811865E+000 1.774307442E+001
 1.887510061E+000 -3.216303253E+001 3.842390776E+000 1.774624062E+001
 1.887910366E+000 -3.230568314E+001 3.961099625E+000 1.774952316E+001
 1.888310671E+000 -3.244816208E+001 4.079936504E+000 1.775292206E+001
 1.888710976E+000 -3.259046936E+001 4.198900223E+000 1.775643730E+001
 1.889111280E+000 -3.273260498E+001 4.317988873E+000 1.776007080E+001
 1.889511585E+000 -3.287456894E+001 4.437201023E+000 1.776382256E+001
 1.889911890E+000 -3.301635361E+001 4.556534767E+000 1.776769257E+001
 1.890312195E+000 -3.315796280E+001 4.675988197E+000 1.777168083E+001
 1.890712500E+000 -3.329939651E+001 4.795559883E+000 1.777578926E+001
 1.891112924E+000 -3.344064713E+001 4.915248871E+000 1.778001976E+001
 1.891513109E+000 -3.358172226E+001 5.035051823E+000 1.778436852E+001
 1.891913652E+000 -3.372261047E+001 5.154969215E+000 1.778883934E+001
 1.892313838E+000 -3.386331940E+001 5.274997711E+000 1.779343033E+001
 1.892714143E+000 -3.400384521E+001 5.395136833E+000 1.779814529E+001
 1.893114567E+000 -3.414418411E+001 5.515383720E+000 1.780298233E+001
 1.893514872E+000 -3.428433609E+001 5.635738373E+000 1.780794144E+001
 1.893915176E+000 -3.442429733E+001 5.756196976E+000 1.781302452E+001
 1.894315481E+000 -3.456407547E+001 5.876759529E+000 1.781823158E+001
 1.894715786E+000 -3.470365524E+001 5.997424603E+000 1.782356262E+001
 1.895116091E+000 -3.484304810E+001 6.118189335E+000 1.782901955E+001
 1.895516396E+000 -3.498225021E+001 6.239052773E+000 1.783459854E+001
 1.895916700E+000 -3.512125397E+001 6.360013008E+000 1.784030342E+001
 1.896317005E+000 -3.526006317E+001 6.481069088E+000 1.784613609E+001
 1.896717310E+000 -3.539867401E+001 6.602219105E+000 1.785209274E+001
 1.897117734E+000 -3.553709030E+001 6.723460674E+000 1.785817719E+001
 1.897517920E+000 -3.567530441E+001 6.844793320E+000 1.786438560E+001
 1.897918344E+000 -3.581332016E+001 6.966214180E+000 1.787072182E+001
 1.898318648E+000 -3.595112991E+001 7.087722778E+000 1.787718391E+001
 1.898719072E+000 -3.608874130E+001 7.209316730E+000 1.788377380E+001
 1.899119377E+000 -3.622615051E+001 7.330996037E+000 1.789049149E+001
 1.899519563E+000 -3.636334991E+001 7.452756882E+000 1.789733315E+001
 1.899919987E+000 -3.650034332E+001 7.574597836E+000 1.790430450E+001
 1.900320292E+000 -3.663712692E+001 7.696519375E+000 1.791140175E+001
 1.900720596E+000 -3.677370834E+001 7.818517685E+000 1.791862679E+001
 1.901120901E+000 -3.691007233E+001 7.940592766E+000 1.792597771E+001
 1.901521206E+000 -3.704623032E+001 8.062742233E+000 1.793346024E+001
 1.901921511E+000 -3.718217468E+001 8.184964180E+000 1.794106483E+001
 1.902321815E+000 -3.731790543E+001 8.307257652E+000 1.794879913E+001
 1.902722239E+000 -3.745341873E+001 8.429620743E+000 1.795665932E+001
 1.903122425E+000 -3.758871460E+001 8.552051544E+000 1.796464539E+001
 1.903522730E+000 -3.772379303E+001 8.674549103E+000 1.797276115E+001
 1.903923154E+000 -3.785865784E+001 8.797111511E+000 1.798099899E+001
 1.904323459E+000 -3.799330139E+001 8.919736862E+000 1.798936653E+001
 1.904723883E+000 -3.812772369E+001 9.042424202E+000 1.799785805E+001
 1.905124068E+000 -3.826192474E+001 9.165171623E+000 1.800647545E+001
 1.905524373E+000 -3.839590073E+001 9.287976265E+000 1.801521683E+001
 1.905924797E+000 -3.852965546E+001 9.410839081E+000 1.802408409E+001
 1.906325102E+000 -3.866318512E+001 9.533756256E+000 1.803307533E+001
 1.906725407E+000 -3.879648590E+001 9.656727791E+000 1.804219055E+001
 1.907125711E+000 -3.892956161E+001 9.779750824E+000 1.805142784E+001
 1.907526016E+000 -3.906240463E+001 9.902824402E+000 1.806078911E+001
 1.907926321E+000 -3.919502258E+001 1.002594566E+001 1.807027245E+001
 1.908326626E+000 -3.932741165E+001 1.014911556E+001 1.807987595E+001
 1.908726931E+000 -3.945956421E+001 1.027233028E+001 1.808960152E+001
 1.909127235E+000 -3.959148407E+001 1.039558887E+001 1.809944725E+001
 1.909527540E+000 -3.972317123E+001 1.051888943E+001 1.810941124E+001
 1.909927964E+000 -3.985462570E+001 1.064223099E+001 1.811949539E+001
 1.910328150E+000 -3.998584366E+001 1.076561069E+001 1.812969589E+001
 1.910728693E+000 -4.011682129E+001 1.088902855E+001 1.814001274E+001
 1.911128879E+000 -4.024756622E+001 1.101248264E+001 1.815044594E+001
 1.911529303E+000 -4.037806702E+001 1.113597012E+001 1.816099548E+001
 1.911929607E+000 -4.050833130E+001 1.125948811E+001 1.817165756E+001
 1.912329912E+000 -4.063835144E+001 1.138303852E+001 1.818243217E+001
 1.912730217E+000 -4.076813126E+001 1.150661850E+001 1.819331932E+001
 1.913130522E+000 -4.089767075E+001 1.163022518E+001 1.820431709E+001
 1.913530827E+000 -4.102696228E+001 1.175385857E+001 1.821542358E+001
 1.913931131E+000 -4.115601349E+001 1.187751484E+001 1.822663879E+001
 1.914331436E+000 -4.128481674E+001 1.200119400E+001 1.823796082E+001
 1.914731741E+000 -4.141337204E+001 1.212489414E+001 1.824938774E+001
 1.915132046E+000 -4.154167938E+001 1.224861240E+001 1.826092148E+001
 1.915532470E+000 -4.166973877E+001 1.237234783E+001 1.827255630E+001
 1.915932775E+000 -4.179754639E+001 1.249610043E+001 1.828429222E+001
 1.916332960E+000 -4.192510986E+001 1.261986637E+001 1.829612732E+001
 1.916733384E+000 -4.205241776E+001 1.274364376E+001 1.830806351E+001
 1.917133689E+000 -4.217947006E+001 1.286743259E+001 1.832009315E+001
 1.917534113E+000 -4.230627441E+001 1.299123096E+001 1.833222008E+001
 1.917934418E+000 -4.243281937E+001 1.311503506E+001 1.834443665E+001
 1.918334603E+000 -4.255911255E+001 1.323884487E+001 1.835674858E+001
 1.918735027E+000 -4.268515015E+001 1.336265945E+001 1.836914825E+001
 1.919135332E+000 -4.281093216E+001 1.348647404E+001 1.838163757E+001
 1.919535637E+000 -4.293645477E+001 1.361029053E+001 1.839421082E+001
 1.919935942E+000 -4.306172180E+001 1.373410416E+001 1.840686798E+001
 1.920336246E+000 -4.318672180E+001 1.385791588E+001 1.841960907E+001
 1.920736551E+000 -4.331147003E+001 1.398172188E+001 1.843242836E+001
 1.921136856E+000 -4.343595505E+001 1.410552120E+001 1.844532776E+001
 1.921537280E+000 -4.356017685E+001 1.422931099E+001 1.845829964E+001
 1.921937466E+000 -4.368413544E+001 1.435309124E+001 1.847134781E+001
 1.922337770E+000 -4.380783081E+001 1.447685909E+001 1.848446465E+001
 1.922738194E+000 -4.393126678E+001 1.460061359E+001 1.849765205E+001
 1.923138499E+000 -4.405443192E+001 1.472435284E+001 1.851090431E+001
 1.923538923E+000 -4.417733383E+001 1.484807301E+001 1.852422142E+001
 1.923939228E+000 -4.429996490E+001 1.497177505E+001 1.853759956E+001
 1.924339533E+000 -4.442233276E+001 1.509545612E+001 1.855103683E+001
 1.924739838E+000 -4.454443359E+001 1.521911335E+001 1.856453133E+001
 1.925140142E+000 -4.466626358E+001 1.534274483E+001 1.857807922E+001
 1.925540447E+000 -4.478782272E+001 1.546635056E+001 1.859167862E+001
 1.925940752E+000 -4.490911102E+001 1.558992958E+001 1.860532379E+001
 1.926341057E+000 -4.503013229E+001 1.571347523E+001 1.861901665E+001
 1.926741362E+000 -4.515087891E+001 1.583699131E+001 1.863275337E+001
 1.927141666E+000 -4.527135086E+001 1.596047211E+001 1.864652824E+001
 1.927541971E+000 -4.539155197E+001 1.608391762E+001 1.866033936E+001
 1.927942276E+000 -4.551148224E+001 1.620732498E+001 1.867418480E+001
 1.928342700E+000 -4.563113022E+001 1.633069229E+001 1.868806267E+001
 1.928743005E+000 -4.575051117E+001 1.645401764E+001 1.870196533E+001
 1.929143310E+000 -4.586960983E+001 1.657730103E+001 1.871589470E+001
 1.929543734E+000 -4.598843384E+001 1.670053864E+001 1.872984505E+001
 1.929943919E+000 -4.610697937E+001 1.682372856E+001 1.874381256E+001
 1.930344343E+000 -4.622524643E+001 1.694686890E+001 1.875779533E+001
 1.930744648E+000 -4.634323502E+001 1.706995964E+001 1.877178764E+001
 1.931144953E+000 -4.646094513E+001 1.719299698E+001 1.878578949E+001
 1.931545258E+000 -4.657837296E+001 1.731597710E+001 1.879979706E+001
 1.931945562E+000 -4.669552231E+001 1.743890381E+001 1.881380463E+001
 1.932345867E+000 -4.681238556E+001 1.756177139E+001 1.882781029E+001
 1.932746172E+000 -4.692896652E+001 1.768457603E+001 1.884180641E+001
 1.933146477E+000 -4.704526901E+001 1.780731964E+001 1.885579491E+001
 1.933546782E+000 -4.716128540E+001 1.792999649E+001 1.886976814E+001
 1.933947086E+000 -4.727701569E+001 1.805260849E+001 1.888372612E+001
 1.934347510E+000 -4.739246368E+001 1.817515182E+001 1.889766121E+001
 1.934747815E+000 -4.750762558E+001 1.829762459E+001 1.891157150E+001
 1.935148001E+000 -4.762249756E+001 1.842002487E+001 1.892545319E+001
 1.935548425E+000 -4.773708344E+001 1.854235077E+001 1.893930054E+001
 1.935948730E+000 -4.785138321E+001 1.866459846E+001 1.895311165E+001
 1.936349154E+000 -4.796539307E+001 1.878676796E+001 1.896688080E+001
 1.936749458E+000 -4.807911682E+001 1.890885735E+001 1.898060417E+001
 1.937149644E+000 -4.819254684E+001 1.903086662E+001 1.899427795E+001
 1.937550068E+000 -4.830569077E+001 1.915279007E+001 1.900790024E+001
 1.937950373E+000 -4.841854095E+001 1.927462578E+001 1.902146149E+001
 1.938350677E+000 -4.853110123E+001 1.939637375E+001 1.903495979E+001
 1.938750982E+000 -4.864336777E+001 1.951803017E+001 1.904839134E+001
 1.939151287E+000 -4.875534439E+001 1.963959503E+001 1.906175423E+001
 1.939551592E+000 -4.886701965E+001 1.976106453E+001 1.907503891E+001
 1.939951897E+000 -4.897840500E+001 1.988243675E+001 1.908824539E+001
 1.940352321E+000 -4.908950043E+001 2.000371170E+001 1.910136414E+001
 1.940752506E+000 -4.920029068E+001 2.012488556E+001 1.911439514E+001
 1.941153049E+000 -4.931079102E+001 2.024595642E+001 1.912733269E+001
 1.941553235E+000 -4.942099762E+001 2.036692047E+001 1.914016914E+001
 1.941953540E+000 -4.953089523E+001 2.048778152E+001 1.915290260E+001
 1.942353964E+000 -4.964050293E+001 2.060853004E+001 1.916552734E+001
 1.942754269E+000 -4.974981308E+001 2.072916985E+001 1.917804146E+001
 1.943154573E+000 -4.985882187E+001 2.084969521E+001 1.919043541E+001
 1.943554878E+000 -4.996752548E+001 2.097010612E+001 1.920270729E+001
 1.943955183E+000 -5.007593536E+001 2.109039879E+001 1.921484947E+001
 1.944355488E+000 -5.018404007E+001 2.121057320E+001 1.922686005E+001
 1.944755793E+000 -5.029184341E+001 2.133062744E+001 1.923873138E+001
 1.945156097E+000 -5.039934540E+001 2.145055580E+001 1.925045967E+001
 1.945556402E+000 -5.050654221E+001 2.157036018E+001 1.926204109E+001
 1.945956707E+000 -5.061343384E+001 2.169003677E+001 1.927346802E+001
 1.946357131E+000 -5.072002029E+001 2.180958176E+001 1.928473473E+001
 1.946757317E+000 -5.082630539E+001 2.192899704E+001 1.929583931E+001
 1.947157741E+000 -5.093227768E+001 2.204827881E+001 1.930677414E+001
 1.947558045E+000 -5.103794861E+001 2.216742325E+001 1.931753540E+001
 1.947958350E+000 -5.114331055E+001 2.228643036E+001 1.932811546E+001
 1.948358774E+000 -5.124836349E+001 2.240529823E+001 1.933851051E+001
 1.948758960E+000 -5.135310745E+001 2.252402306E+001 1.934871674E+001
 1.949159384E+000 -5.145753860E+001 2.264260483E+001 1.935872459E+001
 1.949559689E+000 -5.156166077E+001 2.276103973E+001 1.936853218E+001
 1.949959993E+000 -5.166547394E+001 2.287932587E+001 1.937813187E+001
 1.950360298E+000 -5.176897430E+001 2.299746323E+001 1.938751793E+001
 1.950760603E+000 -5.187216187E+001 2.311544800E+001 1.939668655E+001
 1.951160908E+000 -5.197504044E+001 2.323327637E+001 1.940563202E+001
 1.951561213E+000 -5.207759857E+001 2.335094833E+001 1.941434669E+001
 1.951961637E+000 -5.217984390E+001 2.346846390E+001 1.942282677E+001
 1.952361822E+000 -5.228177643E+001 2.358581734E+001 1.943106461E+001
 1.952762127E+000 -5.238338852E+001 2.370300865E+001 1.943905640E+001
 1.953162551E+000 -5.248468781E+001 2.382003403E+001 1.944679451E+001
 1.953562856E+000 -5.258566666E+001 2.393689346E+001 1.945427704E+001
 1.953963280E+000 -5.268632889E+001 2.405358505E+001 1.946149254E+001
 1.954363465E+000 -5.278666687E+001 2.417010498E+001 1.946844101E+001
 1.954763770E+000 -5.288668823E+001 2.428645325E+001 1.947510910E+001
 1.955164194E+000 -5.298638916E+001 2.440262413E+001 1.948149872E+001
 1.955564499E+000 -5.308576965E+001 2.451861954E+001 1.948760033E+001
 1.955964804E+000 -5.318482590E+001 2.463443565E+001 1.949340820E+001
 1.956365108E+000 -5.328355789E+001 2.475007057E+001 1.949891663E+001
 1.956765413E+000 -5.338196564E+001 2.486552238E+001 1.950411987E+001
 1.957165718E+000 -5.348004913E+001 2.498079109E+001 1.950901031E+001
 1.957566023E+000 -5.357781219E+001 2.509587097E+001 1.951358223E+001
 1.957966328E+000 -5.367523956E+001 2.521076202E+001 1.951783371E+001
 1.958366632E+000 -5.377234650E+001 2.532546043E+001 1.952175140E+001
 1.958766937E+000 -5.386912155E+001 2.543996811E+001 1.952533531E+001
 1.959167361E+000 -5.396557236E+001 2.555428123E+001 1.952857780E+001
 1.959567547E+000 -5.406168747E+001 2.566839600E+001 1.953147316E+001
 1.959968090E+000 -5.415747452E+001 2.578231430E+001 1.953401184E+001
 1.960368276E+000 -5.425292969E+001 2.589602852E+001 1.953619194E+001
 1.960768580E+000 -5.434805679E+001 2.600954247E+001 1.953800583E+001
 1.961169004E+000 -5.444284439E+001 2.612285042E+001 1.953944778E+001
 1.961569309E+000 -5.453730011E+001 2.623595238E+001 1.954050827E+001
 1.961969614E+000 -5.463142395E+001 2.634884453E+001 1.954118538E+001
 1.962369919E+000 -5.472520828E+001 2.646152878E+001 1.954147148E+001
 1.962770224E+000 -5.481865692E+001 2.657399940E+001 1.954136086E+001
 1.963170528E+000 -5.491176605E+001 2.668625450E+001 1.954084778E+001
 1.963570833E+000 -5.500453568E+001 2.679829597E+001 1.953992081E+001
 1.963971138E+000 -5.509696960E+001 2.691011810E+001 1.953858185E+001
 1.964371443E+000 -5.518906021E+001 2.702171898E+001 1.953682137E+001
 1.964771867E+000 -5.528081131E+001 2.713309860E+001 1.953462982E+001
 1.965172172E+000 -5.537222290E+001 2.724425507E+001 1.953200340E+001
 1.965572357E+000 -5.546328354E+001 2.735518837E+001 1.952893829E+001
 1.965972781E+000 -5.555400848E+001 2.746589279E+001 1.952542686E+001
 1.966373086E+000 -5.564438248E+001 2.757636642E+001 1.952146149E+001
 1.966773510E+000 -5.573441315E+001 2.768661118E+001 1.951703453E+001
 1.967173815E+000 -5.582409286E+001 2.779662323E+001 1.951214409E+001
 1.967574000E+000 -5.591342926E+001 2.790640068E+001 1.950678062E+001
 1.967974424E+000 -5.600241470E+001 2.801593971E+001 1.950094223E+001
 1.968374729E+000 -5.609105301E+001 2.812524223E+001 1.949461746E+001
 1.968775034E+000 -5.617933655E+001 2.823430443E+001 1.948780251E+001
 1.969175339E+000 -5.626726532E+001 2.834312630E+001 1.948048973E+001
 1.969575644E+000 -5.635484695E+001 2.845170593E+001 1.947267532E+001
 1.969975948E+000 -5.644207382E+001 2.856003952E+001 1.946435165E+001
 1.970376253E+000 -5.652894592E+001 2.866812515E+001 1.945551300E+001
 1.970776677E+000 -5.661545944E+001 2.877596283E+001 1.944615364E+001
 1.971176863E+000 -5.670161819E+001 2.888355255E+001 1.943626595E+001
 1.971577168E+000 -5.678741837E+001 2.899088860E+001 1.942584610E+001
 1.971977592E+000 -5.687286377E+001 2.909796906E+001 1.941488457E+001
 1.972377896E+000 -5.695794296E+001 2.920479584E+001 1.940337944E+001
 1.972778320E+000 -5.704266357E+001 2.931136894E+001 1.939132118E+001
 1.973178625E+000 -5.712702179E+001 2.941768265E+001 1.937870598E+001
 1.973578811E+000 -5.721101379E+001 2.952373505E+001 1.936552429E+001
 1.973979235E+000 -5.729464722E+001 2.962952423E+001 1.935177612E+001
 1.974379539E+000 -5.737791443E+001 2.973505402E+001 1.933745003E+001
 1.974779844E+000 -5.746081161E+001 2.984031868E+001 1.932254219E+001
 1.975180149E+000 -5.754334641E+001 2.994531631E+001 1.930704880E+001
 1.975580454E+000 -5.762550735E+001 3.005004692E+001 1.929095840E+001
 1.975980759E+000 -5.770730591E+001 3.015450287E+001 1.927426910E+001
 1.976381063E+000 -5.778873062E+001 3.025869560E+001 1.925697327E+001
 1.976781368E+000 -5.786978149E+001 3.036261177E+001 1.923906898E+001
 1.977181673E+000 -5.795046234E+001 3.046625328E+001 1.922054482E+001
 1.977582097E+000 -5.803076935E+001 3.056962204E+001 1.920139885E+001
 1.977982402E+000 -5.811070251E+001 3.067271423E+001 1.918162155E+001
 1.978382707E+000 -5.819025421E+001 3.077552414E+001 1.916121101E+001
 1.978783131E+000 -5.826943588E+001 3.087805557E+001 1.914016151E+001
 1.979183316E+000 -5.834823608E+001 3.098030853E+001 1.911846542E+001
 1.979583740E+000 -5.842666245E+001 3.108227921E+001 1.909611511E+001
 1.979984045E+000 -5.850470352E+001 3.118396378E+001 1.907310867E+001
 1.980384350E+000 -5.858236313E+001 3.128536034E+001 1.904943848E+001
 1.980784655E+000 -5.865964508E+001 3.138647461E+001 1.902510071E+001
 1.981184959E+000 -5.873654175E+001 3.148729897E+001 1.900008965E+001
 1.981585264E+000 -5.881305313E+001 3.158783531E+001 1.897439766E+001
 1.981985569E+000 -5.888917542E+001 3.168807983E+001 1.894802094E+001
 1.982385874E+000 -5.896491623E+001 3.178803253E+001 1.892095375E+001
 1.982786179E+000 -5.904027176E+001 3.188769150E+001 1.889319038E+001
 1.983186483E+000 -5.911523438E+001 3.198705292E+001 1.886472702E+001
 1.983586907E+000 -5.918980408E+001 3.208612061E+001 1.883555412E+001
 1.983987212E+000 -5.926398849E+001 3.218489456E+001 1.880567360E+001
 1.984387398E+000 -5.933778000E+001 3.228336334E+001 1.877507210E+001
 1.984787822E+000 -5.941117859E+001 3.238153458E+001 1.874374962E+001
 1.985188127E+000 -5.948418045E+001 3.247940826E+001 1.871170235E+001
 1.985588551E+000 -5.955679321E+001 3.257697296E+001 1.867892075E+001
 1.985988855E+000 -5.962900162E+001 3.267424011E+001 1.864540100E+001
 1.986389041E+000 -5.970082092E+001 3.277120209E+001 1.861113930E+001
 1.986789465E+000 -5.977223587E+001 3.286785507E+001 1.857612991E+001
 1.987189770E+000 -5.984325790E+001 3.296420288E+001 1.854036713E+001
 1.987590075E+000 -5.991387558E+001 3.306024170E+001 1.850385094E+001
 1.987990379E+000 -5.998408890E+001 3.315596771E+001 1.846656990E+001
 1.988390684E+000 -6.005389786E+001 3.325138474E+001 1.842852211E+001
 1.988790989E+000 -6.012330627E+001 3.334649277E+001 1.838970375E+001
 1.989191294E+000 -6.019231415E+001 3.344128799E+001 1.835010910E+001
 1.989591718E+000 -6.026091766E+001 3.353576660E+001 1.830973434E+001
 1.989991903E+000 -6.032910919E+001 3.362993240E+001 1.826857567E+001
 1.990392208E+000 -6.039689255E+001 3.372378159E+001 1.822662544E+001
 1.990792632E+000 -6.046427155E+001 3.381731415E+001 1.818388176E+001
 1.991192937E+000 -6.053124237E+001 3.391053009E+001 1.814034081E+001
 1.991593361E+000 -6.059779358E+001 3.400342560E+001 1.809599495E+001
 1.991993666E+000 -6.066393661E+001 3.409599686E+001 1.805084229E+001
 1.992393970E+000 -6.072967148E+001 3.418824768E+001 1.800488091E+001
 1.992794275E+000 -6.079499054E+001 3.428018188E+001 1.795810318E+001
 1.993194580E+000 -6.085989761E+001 3.437178802E+001 1.791050529E+001
 1.993594885E+000 -6.092438126E+001 3.446306992E+001 1.786208344E+001
 1.993995190E+000 -6.098845291E+001 3.455402756E+001 1.781283569E+001
 1.994395494E+000 -6.105210495E+001 3.464466095E+001 1.776275635E+001
 1.994795799E+000 -6.111533737E+001 3.473496246E+001 1.771184158E+001
 1.995196104E+000 -6.117815399E+001 3.482493591E+001 1.766008759E+001
 1.995596528E+000 -6.124055099E+001 3.491458130E+001 1.760749245E+001
 1.995996714E+000 -6.130252838E+001 3.500389862E+001 1.755405045E+001
 1.996397138E+000 -6.136407471E+001 3.509288406E+001 1.749975777E+001
 1.996797442E+000 -6.142520523E+001 3.518153763E+001 1.744461250E+001
 1.997197747E+000 -6.148590851E+001 3.526985931E+001 1.738861084E+001
 1.997598171E+000 -6.154618835E+001 3.535784531E+001 1.733174896E+001
 1.997998357E+000 -6.160604095E+001 3.544549179E+001 1.727402115E+001
 1.998398781E+000 -6.166546249E+001 3.553281021E+001 1.721543121E+001
 1.998799086E+000 -6.172446060E+001 3.561978912E+001 1.715596771E+001
 1.999199390E+000 -6.178303146E+001 3.570642853E+001 1.709563255E+001
 1.999599695E+000 -6.184116745E+001 3.579273605E+001 1.703442001E+001
 2.000000000E+000 -6.189888382E+001 3.587870026E+001 1.697233009E+001
 2.000400305E+000 -6.195616150E+001 3.596432495E+001 1.690935707E+001
