# Supplementary material for: Centripetal Acceleration Reaction: An Effective and Robust Mechanism for Flapping Flight in Insects
Source: PLoS One. 2015 Aug 7;10(8):e0132093. doi: 10.1371/journal.pone.0132093 (PMC4529139; doi:10.1371/journal.pone.0132093)
Supplement: S1 Dataset — (ZIP) [file pone.0132093.s001.zip › Fig(4e).txt]

   Re                  Total AM        VIL               Viscous          Total
 3.000000000E+002 2.924325466E-001 1.234144092E+000 0.000000000E+000 1.526576638E+000
 1.000000000E+003 2.924325466E-001 1.352854848E+000 0.000000000E+000 1.645287395E+000
 2.000000000E+003 2.924325466E-001 1.379869819E+000 0.000000000E+000 1.672302365E+000
 4.000000000E+003 2.924325466E-001 1.393248200E+000 0.000000000E+000 1.685680747E+000
