# Supplementary material for: Centripetal Acceleration Reaction: An Effective and Robust Mechanism for Flapping Flight in Insects
Source: PLoS One. 2015 Aug 7;10(8):e0132093. doi: 10.1371/journal.pone.0132093 (PMC4529139; doi:10.1371/journal.pone.0132093)
Supplement: S1 Dataset — (ZIP) [file pone.0132093.s001.zip › Fig(4f).txt]

   Re                  Total AM        VIL               Viscous          Total
 5.000000000E+001 1.013298705E-001 9.473885894E-001 -6.248579025E-001 4.245823622E-001
 1.000000000E+002 1.013298705E-001 1.228399277E+000 -2.655394971E-001 1.062157989E+000
 2.000000000E+002 1.013298705E-001 1.564719081E+000 -7.640827447E-002 1.591838956E+000
 3.000000000E+002 1.013298705E-001 1.780381918E+000 -5.668777041E-003 1.889592528E+000
